# Supplementary material for: Bis{2-[(E)-(4-fluoro­benz­yl)imino­meth­yl]-6-meth­oxy­phenolato}palladium(II)
Source: Acta Crystallogr Sect E Struct Rep Online. 2011 May 20;67(Pt 6):m759–60. doi: 10.1107/S1600536811017739 (PMC3120330; doi:10.1107/S1600536811017739)
Supplement: Supplementary file 1 [file e-67-0m759-sup1.cif]

##############################################################################
#                                                                            #
# This CIF contains the data in a paper accepted for publication in          #
# Acta Crystallographica Section E. It conforms to the requirements of       #
# Notes for Authors for Acta Crystallographica Section E, and has been       #
# peer reviewed under the auspices of the IUCr Commission on Journals.       #
#                                                                            #
# Full details of the Crystallographic Information File format               #
# are given in the paper "The Crystallographic Information File (CIF):       #
# a New Standard Archive File for Crystallography" by S. R. Hall, F. H.      #
# Allen and I. D. Brown [Acta Cryst. (1991), A47, 655-685].                  #
#                                                                            #
# The current version of the core CIF dictionary is obtainable from          #
# ftp://ftp.iucr.org/pub/cif_core.dic.                                       #
#                                                                            #
# Software is freely available for graphical display of the structure(s)     #
# in this CIF. For information consult the CIF software page                 #
# http://www.iucr.org/resources/cif/software.                                #
#                                                                            #
# This file may be used for bona fide research purposes within the           #
# scientific community so long as proper attribution is given to the journal # 
# article from which it was obtained.                                        #
#                                                                            #
##############################################################################
data_global
_audit_creation_method     'form.cif (version 2.0)'
_journal_data_validation_number     ?
_journal_date_recd_electronic     2011-05-05
_journal_date_accepted     2011-05-11
_journal_name_full     'Acta Crystallographica, Section E'
_journal_year     2011
_journal_volume     67
_journal_issue      6
_journal_page_first     m759
_journal_page_last     m760
_journal_paper_category     QM
_journal_coeditor_code     IS2710
_publ_contact_author_name     'Prof. Fun, Hoong-Kun'
_publ_contact_author_address
;
      X-ray Crystallography Unit
      School of Physics
      Universiti Sains Malaysia
      11800 USM, Penang
      MALAYSIA
;
_publ_contact_author_email     'hkfun@usm.my'
_publ_contact_author_fax     '604 6579150'
_publ_contact_author_phone     '604 6533652'
_publ_section_title
;
Bis{2-[(<i>E</i>)-(4-fluorobenzyl)iminomethyl]-6-methoxyphenolato}palladium(II)
;
loop_
    _publ_author_name
    _publ_author_footnote
    _publ_author_address
    'Hadariah Bahron' ?
;
      Faculty of Applied Sciences
      Universiti Teknologi MARA
      40450 Shah Alam
      Selangor
      Malaysia
;
    'Mohd Tajuddin, Amalina' ?
;
      Faculty of Applied Sciences
      Universiti Teknologi MARA
      40450 Shah Alam
      Selangor
      Malaysia
;
    'Wan Nazihah Wan Ibrahim' ?
;
      Faculty of Applied Sciences
      Universiti Teknologi MARA
      40450 Shah Alam
      Selangor
      Malaysia
;
    'Madhukar Hemamalini' ?
;
      X-ray Crystallography Unit
      School of Physics
      Universiti Sains Malaysia
      11800 USM, Penang
      Malaysia
;
    'Hoong-Kun Fun'
;
      Thomson Reuters ResearcherID: A-3561-2009.
;
;
      X-ray Crystallography Unit
      School of Physics
      Universiti Sains Malaysia
      11800 USM, Penang
      Malaysia
;
data_I
_audit_creation_method     SHELXL-97
_chemical_name_systematic
;
Bis{2-[(<i>E</i>)-(4-fluorobenzyl)iminomethyl]-6-methoxyphenolato}palladium(II)
;
_chemical_name_common     ?
_chemical_formula_moiety     'C30 H26 F2 N2 O4 Pd'
_chemical_formula_sum     'C30 H26 F2 N2 O4 Pd'
_chemical_formula_iupac     '[Pd (C15 H13 F N O2)2]'
_chemical_formula_weight     622.93
_chemical_melting_point     ?
_symmetry_cell_setting     triclinic
_symmetry_space_group_name_H-M     'P -1'
_symmetry_space_group_name_Hall     '-P 1'
loop_
    _symmetry_equiv_pos_as_xyz
    'x, y, z'
    '-x, -y, -z'
_cell_length_a     10.0025(4)
_cell_length_b     11.0082(4)
_cell_length_c     12.3152(4)
_cell_angle_alpha     109.5500(10)
_cell_angle_beta     98.3680(10)
_cell_angle_gamma     90.0540(10)
_cell_volume     1262.45(8)
_cell_formula_units_Z     2
_cell_measurement_reflns_used     9774
_cell_measurement_theta_min     2.50
_cell_measurement_theta_max     35.13
_cell_measurement_temperature     100.0(10)
_exptl_crystal_description     block
_exptl_crystal_colour     yellow
_exptl_crystal_size_max     0.54
_exptl_crystal_size_mid     0.19
_exptl_crystal_size_min     0.16
_exptl_crystal_density_diffrn     1.639
_exptl_crystal_density_meas     ?
_exptl_crystal_density_method     'not measured'
_exptl_crystal_F_000     632
_exptl_absorpt_coefficient_mu     0.791
_exptl_absorpt_correction_type     multi-scan
_exptl_absorpt_process_details     '(SADABS; Bruker, 2009)'
_exptl_absorpt_correction_T_min     0.6769
_exptl_absorpt_correction_T_max     0.8852
_exptl_special_details
;
The crystal was placed in the cold stream of an Oxford Cryosystems Cobra
open-flow nitrogen cryostat (Cosier & Glazer, 1986) operating at
100.0(1) K.
;
_diffrn_ambient_temperature     100.0(10)
_diffrn_radiation_type     MoK\a
_diffrn_radiation_wavelength     0.71073
_diffrn_radiation_source     'fine-focus sealed tube'
_diffrn_radiation_monochromator     graphite
_diffrn_measurement_device_type
;
Bruker SMART APEXII CCD area-detector
;
_diffrn_measurement_method     '\f and \w'
_diffrn_detector_area_resol_mean     .
_diffrn_reflns_number     39095
_diffrn_reflns_av_R_equivalents     0.0268
_diffrn_reflns_av_sigmaI/netI     0.0244
_diffrn_reflns_theta_min     1.78
_diffrn_reflns_theta_max     35.23
_diffrn_reflns_theta_full     35.23
_diffrn_measured_fraction_theta_max     0.979
_diffrn_measured_fraction_theta_full     0.979
_diffrn_reflns_limit_h_min     -15
_diffrn_reflns_limit_h_max     16
_diffrn_reflns_limit_k_min     -17
_diffrn_reflns_limit_k_max     17
_diffrn_reflns_limit_l_min     -19
_diffrn_reflns_limit_l_max     19
_diffrn_standards_number     0
_diffrn_standards_interval_count     .
_diffrn_standards_interval_time     .
_diffrn_standards_decay_%     ?
_refine_special_details
;
 Refinement of F^2^ against ALL reflections.  The weighted R-factor wR and
 goodness of fit S are based on F^2^, conventional R-factors R are based
 on F, with F set to zero for negative F^2^. The threshold expression of
 F^2^ > 2\s(F^2^) is used only for calculating R-factors(gt) etc. and is
 not relevant to the choice of reflections for refinement.  R-factors based
 on F^2^ are statistically about twice as large as those based on F, and R-
 factors based on ALL data will be even larger.
;
_reflns_number_total     11056
_reflns_number_gt     9774
_reflns_threshold_expression     I>2\s(I)
_refine_ls_structure_factor_coef     Fsqd
_refine_ls_matrix_type     full
_refine_ls_R_factor_all     0.0336
_refine_ls_R_factor_gt     0.0291
_refine_ls_wR_factor_gt     0.0768
_refine_ls_wR_factor_ref     0.0810
_refine_ls_goodness_of_fit_ref     1.030
_refine_ls_restrained_S_all     1.030
_refine_ls_number_reflns     11056
_refine_ls_number_parameters     354
_refine_ls_number_restraints     0
_refine_ls_hydrogen_treatment     constr
_refine_ls_weighting_scheme     calc
_refine_ls_weighting_details
         'calc w=1/[\s^2^(Fo^2^)+(0.0422P)^2^+0.7245P] where P=(Fo^2^+2Fc^2^)/3'
_atom_sites_solution_hydrogens     geom
_atom_sites_solution_primary     direct
_atom_sites_solution_secondary     difmap
_refine_ls_shift/su_max     0.001
_refine_ls_shift/su_mean     0.000
_refine_diff_density_max     1.952
_refine_diff_density_min     -1.721
_refine_ls_extinction_method     none
_refine_ls_extinction_coef     ?
loop_
    _atom_type_symbol
    _atom_type_description
    _atom_type_scat_dispersion_real
    _atom_type_scat_dispersion_imag
    _atom_type_scat_source
    'C' 'C' 0.0033 0.0016
                         'International Tables Vol C Tables 4.2.6.8 and 6.1.1.4'
    'H' 'H' 0.0000 0.0000
                         'International Tables Vol C Tables 4.2.6.8 and 6.1.1.4'
    'N' 'N' 0.0061 0.0033
                         'International Tables Vol C Tables 4.2.6.8 and 6.1.1.4'
    'O' 'O' 0.0106 0.0060
                         'International Tables Vol C Tables 4.2.6.8 and 6.1.1.4'
    'F' 'F' 0.0171 0.0103
                         'International Tables Vol C Tables 4.2.6.8 and 6.1.1.4'
    'Pd' 'Pd' -0.9988 1.0072
                         'International Tables Vol C Tables 4.2.6.8 and 6.1.1.4'
_computing_data_collection     'APEX2 (Bruker, 2009)'
_computing_cell_refinement     'SAINT (Bruker, 2009)'
_computing_data_reduction     'SAINT (Bruker, 2009)'
_computing_structure_solution     'SHELXTL (Sheldrick, 2008)'
_computing_structure_refinement     'SHELXTL (Sheldrick, 2008)'
_computing_molecular_graphics     'SHELXTL (Sheldrick, 2008)'
_computing_publication_material
                             'SHELXTL (Sheldrick, 2008) and PLATON (Spek, 2009)'
loop_
    _atom_site_type_symbol
    _atom_site_label
    _atom_site_fract_x
    _atom_site_fract_y
    _atom_site_fract_z
    _atom_site_U_iso_or_equiv
    _atom_site_adp_type
    _atom_site_calc_flag
    _atom_site_refinement_flags
    _atom_site_occupancy
    _atom_site_symmetry_multiplicity
    _atom_site_disorder_assembly
    _atom_site_disorder_group
    Pd Pd1 0.248588(8) -0.003817(7) -0.004344(7) 0.01066(3) Uani d . 1 1 . .
    F F1 0.27490(11) -0.29889(9) 0.45715(8) 0.02764(19) Uani d . 1 1 . .
    F F2 0.20856(10) 0.27200(9) -0.47652(8) 0.02562(18) Uani d . 1 1 . .
    O O1 0.36986(10) 0.15058(9) 0.03227(8) 0.01505(15) Uani d . 1 1 . .
    O O2 0.12766(10) -0.15832(9) -0.03987(8) 0.01526(16) Uani d . 1 1 . .
    O O3 0.54754(10) 0.32234(9) 0.03930(9) 0.01810(17) Uani d . 1 1 . .
    O O4 -0.04950(10) -0.33148(9) -0.04619(9) 0.01818(17) Uani d . 1 1 . .
    N N1 0.17806(10) 0.06583(10) 0.14915(9) 0.01244(16) Uani d . 1 1 . .
    N N2 0.31884(10) -0.07394(10) -0.15808(9) 0.01247(16) Uani d . 1 1 . .
    C C1 0.39256(12) 0.24727(11) 0.13077(10) 0.01246(18) Uani d . 1 1 . .
    C C2 0.49156(12) 0.34497(11) 0.13870(10) 0.01365(19) Uani d . 1 1 . .
    C C3 0.52321(13) 0.45087(12) 0.23893(11) 0.0169(2) Uani d . 1 1 . .
    H H3A 0.5896 0.5145 0.2426 0.020 Uiso calc R 1 1 . .
    C C4 0.45737(14) 0.46504(13) 0.33603(12) 0.0196(2) Uani d . 1 1 . .
    H H4A 0.4803 0.5375 0.4052 0.023 Uiso calc R 1 1 . .
    C C5 0.36016(14) 0.37416(12) 0.33048(11) 0.0175(2) Uani d . 1 1 . .
    H H5A 0.3150 0.3850 0.3956 0.021 Uiso calc R 1 1 . .
    C C6 0.32634(12) 0.26388(11) 0.22825(10) 0.01328(18) Uani d . 1 1 . .
    C C7 0.22130(12) 0.17496(11) 0.22910(10) 0.01358(18) Uani d . 1 1 . .
    H H7A 0.1783 0.1991 0.2966 0.016 Uiso calc R 1 1 . .
    C C8 0.07085(12) -0.00674(11) 0.17704(10) 0.01394(19) Uani d . 1 1 . .
    H H8A 0.0179 -0.0646 0.1035 0.017 Uiso calc R 1 1 . .
    H H8B 0.0085 0.0549 0.2194 0.017 Uiso calc R 1 1 . .
    C C9 0.12744(12) -0.08626(11) 0.25037(10) 0.01400(19) Uani d . 1 1 . .
    C C10 0.05718(13) -0.09792(12) 0.33660(11) 0.0178(2) Uani d . 1 1 . .
    H H10A -0.0246 -0.0551 0.3486 0.021 Uiso calc R 1 1 . .
    C C11 0.10491(15) -0.17143(13) 0.40555(12) 0.0207(2) Uani d . 1 1 . .
    H H11A 0.0562 -0.1801 0.4635 0.025 Uiso calc R 1 1 . .
    C C12 0.22457(15) -0.23096(12) 0.38736(11) 0.0196(2) Uani d . 1 1 . .
    C C13 0.29778(15) -0.22301(12) 0.30226(11) 0.0196(2) Uani d . 1 1 . .
    H H13A 0.3797 -0.2658 0.2913 0.023 Uiso calc R 1 1 . .
    C C14 0.24736(13) -0.15024(12) 0.23327(11) 0.0171(2) Uani d . 1 1 . .
    H H14A 0.2952 -0.1441 0.1739 0.021 Uiso calc R 1 1 . .
    C C15 0.64506(14) 0.41740(13) 0.04021(12) 0.0192(2) Uani d . 1 1 . .
    H H15A 0.6772 0.3917 -0.0354 0.029 Uiso calc R 1 1 . .
    H H15B 0.7216 0.4250 0.1021 0.029 Uiso calc R 1 1 . .
    H H15C 0.6034 0.5008 0.0546 0.029 Uiso calc R 1 1 . .
    C C16 0.10422(12) -0.25480(11) -0.13811(10) 0.01267(18) Uani d . 1 1 . .
    C C17 0.00590(12) -0.35324(11) -0.14546(11) 0.01388(19) Uani d . 1 1 . .
    C C18 -0.02515(13) -0.45995(12) -0.24528(11) 0.0170(2) Uani d . 1 1 . .
    H H18A -0.0909 -0.5239 -0.2485 0.020 Uiso calc R 1 1 . .
    C C19 0.04061(15) -0.47427(12) -0.34260(12) 0.0191(2) Uani d . 1 1 . .
    H H19A 0.0184 -0.5473 -0.4114 0.023 Uiso calc R 1 1 . .
    C C20 0.13651(14) -0.38259(12) -0.33769(11) 0.0175(2) Uani d . 1 1 . .
    H H20A 0.1815 -0.3935 -0.4029 0.021 Uiso calc R 1 1 . .
    C C21 0.16949(12) -0.27135(11) -0.23629(10) 0.01365(19) Uani d . 1 1 . .
    C C22 0.27473(12) -0.18294(11) -0.23782(10) 0.01387(19) Uani d . 1 1 . .
    H H22A 0.3171 -0.2074 -0.3056 0.017 Uiso calc R 1 1 . .
    C C23 0.42827(12) -0.00312(11) -0.18626(10) 0.01336(18) Uani d . 1 1 . .
    H H23A 0.4913 -0.0655 -0.2266 0.016 Uiso calc R 1 1 . .
    H H23B 0.4799 0.0567 -0.1130 0.016 Uiso calc R 1 1 . .
    C C24 0.37152(12) 0.07264(11) -0.26307(10) 0.01318(18) Uani d . 1 1 . .
    C C25 0.37981(13) 0.02717(12) -0.38181(10) 0.0167(2) Uani d . 1 1 . .
    H H25A 0.4228 -0.0510 -0.4136 0.020 Uiso calc R 1 1 . .
    C C26 0.32631(14) 0.09414(13) -0.45479(11) 0.0190(2) Uani d . 1 1 . .
    H H26A 0.3325 0.0630 -0.5356 0.023 Uiso calc R 1 1 . .
    C C27 0.26401(14) 0.20716(13) -0.40591(11) 0.0173(2) Uani d . 1 1 . .
    C C28 0.25358(14) 0.25643(12) -0.28829(11) 0.0173(2) Uani d . 1 1 . .
    H H28A 0.2099 0.3344 -0.2573 0.021 Uiso calc R 1 1 . .
    C C29 0.30892(13) 0.18839(11) -0.21691(10) 0.0158(2) Uani d . 1 1 . .
    H H29A 0.3041 0.2210 -0.1358 0.019 Uiso calc R 1 1 . .
    C C30 -0.14487(14) -0.42819(13) -0.04730(13) 0.0194(2) Uani d . 1 1 . .
    H H30A -0.1760 -0.4041 0.0286 0.029 Uiso calc R 1 1 . .
    H H30B -0.1019 -0.5110 -0.0629 0.029 Uiso calc R 1 1 . .
    H H30C -0.2223 -0.4360 -0.1084 0.029 Uiso calc R 1 1 . .
loop_
    _atom_site_aniso_label
    _atom_site_aniso_U_11
    _atom_site_aniso_U_22
    _atom_site_aniso_U_33
    _atom_site_aniso_U_12
    _atom_site_aniso_U_13
    _atom_site_aniso_U_23
    Pd1 0.01183(4) 0.00891(4) 0.01172(4) -0.00181(3) 0.00113(3) 0.00440(3)
    F1 0.0435(6) 0.0223(4) 0.0244(4) 0.0072(4) 0.0073(4) 0.0166(3)
    F2 0.0345(5) 0.0268(4) 0.0219(4) 0.0067(4) 0.0042(3) 0.0165(3)
    O1 0.0188(4) 0.0115(3) 0.0142(4) -0.0055(3) 0.0029(3) 0.0033(3)
    O2 0.0182(4) 0.0113(3) 0.0152(4) -0.0052(3) 0.0033(3) 0.0028(3)
    O3 0.0202(4) 0.0147(4) 0.0195(4) -0.0066(3) 0.0049(3) 0.0052(3)
    O4 0.0190(4) 0.0145(4) 0.0217(4) -0.0050(3) 0.0063(3) 0.0058(3)
    N1 0.0132(4) 0.0117(4) 0.0136(4) -0.0011(3) 0.0019(3) 0.0059(3)
    N2 0.0137(4) 0.0114(4) 0.0137(4) -0.0011(3) 0.0023(3) 0.0059(3)
    C1 0.0134(4) 0.0099(4) 0.0144(4) -0.0013(3) 0.0005(3) 0.0052(3)
    C2 0.0144(5) 0.0110(4) 0.0158(5) -0.0023(3) 0.0011(4) 0.0055(4)
    C3 0.0175(5) 0.0113(4) 0.0200(5) -0.0038(4) 0.0007(4) 0.0035(4)
    C4 0.0223(6) 0.0140(5) 0.0191(5) -0.0034(4) 0.0022(4) 0.0018(4)
    C5 0.0211(5) 0.0134(5) 0.0163(5) -0.0024(4) 0.0032(4) 0.0028(4)
    C6 0.0147(5) 0.0114(4) 0.0138(4) -0.0014(3) 0.0013(3) 0.0047(4)
    C7 0.0155(5) 0.0120(4) 0.0143(4) -0.0002(4) 0.0025(4) 0.0057(4)
    C8 0.0133(5) 0.0142(4) 0.0156(5) -0.0016(4) 0.0029(4) 0.0064(4)
    C9 0.0161(5) 0.0113(4) 0.0148(5) -0.0022(3) 0.0026(4) 0.0047(4)
    C10 0.0202(5) 0.0165(5) 0.0189(5) -0.0015(4) 0.0063(4) 0.0075(4)
    C11 0.0266(6) 0.0185(5) 0.0206(5) -0.0024(4) 0.0072(5) 0.0096(4)
    C12 0.0301(7) 0.0138(5) 0.0174(5) -0.0005(4) 0.0042(4) 0.0085(4)
    C13 0.0256(6) 0.0164(5) 0.0196(5) 0.0040(4) 0.0053(4) 0.0091(4)
    C14 0.0211(5) 0.0150(5) 0.0183(5) 0.0018(4) 0.0062(4) 0.0084(4)
    C15 0.0179(5) 0.0168(5) 0.0245(6) -0.0048(4) 0.0038(4) 0.0090(4)
    C16 0.0130(4) 0.0102(4) 0.0153(5) -0.0014(3) 0.0012(3) 0.0053(4)
    C17 0.0141(5) 0.0108(4) 0.0169(5) -0.0020(3) 0.0015(4) 0.0053(4)
    C18 0.0180(5) 0.0117(4) 0.0196(5) -0.0042(4) -0.0001(4) 0.0044(4)
    C19 0.0243(6) 0.0126(5) 0.0175(5) -0.0044(4) 0.0013(4) 0.0022(4)
    C20 0.0216(5) 0.0131(5) 0.0159(5) -0.0026(4) 0.0022(4) 0.0028(4)
    C21 0.0155(5) 0.0114(4) 0.0145(5) -0.0012(3) 0.0018(4) 0.0051(4)
    C22 0.0164(5) 0.0121(4) 0.0144(5) -0.0008(4) 0.0033(4) 0.0057(4)
    C23 0.0131(4) 0.0121(4) 0.0163(5) -0.0008(3) 0.0034(4) 0.0063(4)
    C24 0.0138(4) 0.0121(4) 0.0143(4) -0.0018(3) 0.0027(3) 0.0051(4)
    C25 0.0203(5) 0.0149(5) 0.0155(5) 0.0013(4) 0.0042(4) 0.0052(4)
    C26 0.0235(6) 0.0196(5) 0.0146(5) 0.0012(4) 0.0039(4) 0.0063(4)
    C27 0.0201(5) 0.0180(5) 0.0162(5) -0.0002(4) 0.0015(4) 0.0095(4)
    C28 0.0243(6) 0.0125(4) 0.0161(5) 0.0001(4) 0.0033(4) 0.0059(4)
    C29 0.0219(5) 0.0120(4) 0.0141(5) 0.0008(4) 0.0037(4) 0.0047(4)
    C30 0.0168(5) 0.0165(5) 0.0286(6) -0.0030(4) 0.0051(4) 0.0115(5)
_geom_special_details
;
 All s.u.'s (except the s.u. in the dihedral angle between two l.s. planes)
 are estimated using the full covariance matrix.  The cell s.u.'s are taken
 into account individually in the estimation of s.u.'s in distances, angles
 and torsion angles; correlations between s.u.'s in cell parameters are only
 used when they are defined by crystal symmetry.  An approximate (isotropic)
 treatment of cell s.u.'s is used for estimating s.u.'s involving l.s. planes.
;
loop_
    _geom_bond_atom_site_label_1
    _geom_bond_atom_site_label_2
    _geom_bond_site_symmetry_2
    _geom_bond_distance
    _geom_bond_publ_flag
    Pd1 O1 . 1.9717(9) ?
    Pd1 O2 . 1.9727(9) ?
    Pd1 N1 . 2.0194(10) ?
    Pd1 N2 . 2.0209(10) ?
    F1 C12 . 1.3624(16) ?
    F2 C27 . 1.3599(15) ?
    O1 C1 . 1.3081(14) ?
    O2 C16 . 1.3053(14) ?
    O3 C2 . 1.3674(15) ?
    O3 C15 . 1.4261(15) ?
    O4 C17 . 1.3639(15) ?
    O4 C30 . 1.4241(16) ?
    N1 C7 . 1.2974(15) ?
    N1 C8 . 1.4817(15) ?
    N2 C22 . 1.2974(15) ?
    N2 C23 . 1.4888(15) ?
    C1 C6 . 1.4136(16) ?
    C1 C2 . 1.4305(16) ?
    C2 C3 . 1.3804(17) ?
    C3 C4 . 1.4117(19) ?
    C3 H3A . 0.9500 ?
    C4 C5 . 1.3725(18) ?
    C4 H4A . 0.9500 ?
    C5 C6 . 1.4232(17) ?
    C5 H5A . 0.9500 ?
    C6 C7 . 1.4388(17) ?
    C7 H7A . 0.9500 ?
    C8 C9 . 1.5111(18) ?
    C8 H8A . 0.9900 ?
    C8 H8B . 0.9900 ?
    C9 C10 . 1.3951(17) ?
    C9 C14 . 1.3983(17) ?
    C10 C11 . 1.3951(19) ?
    C10 H10A . 0.9500 ?
    C11 C12 . 1.376(2) ?
    C11 H11A . 0.9500 ?
    C12 C13 . 1.3882(19) ?
    C13 C14 . 1.3962(18) ?
    C13 H13A . 0.9500 ?
    C14 H14A . 0.9500 ?
    C15 H15A . 0.9800 ?
    C15 H15B . 0.9800 ?
    C15 H15C . 0.9800 ?
    C16 C21 . 1.4156(16) ?
    C16 C17 . 1.4339(16) ?
    C17 C18 . 1.3818(17) ?
    C18 C19 . 1.4132(19) ?
    C18 H18A . 0.9500 ?
    C19 C20 . 1.3721(18) ?
    C19 H19A . 0.9500 ?
    C20 C21 . 1.4225(17) ?
    C20 H20A . 0.9500 ?
    C21 C22 . 1.4394(17) ?
    C22 H22A . 0.9500 ?
    C23 C24 . 1.5117(17) ?
    C23 H23A . 0.9900 ?
    C23 H23B . 0.9900 ?
    C24 C25 . 1.3934(16) ?
    C24 C29 . 1.3996(17) ?
    C25 C26 . 1.3934(18) ?
    C25 H25A . 0.9500 ?
    C26 C27 . 1.3813(18) ?
    C26 H26A . 0.9500 ?
    C27 C28 . 1.3862(17) ?
    C28 C29 . 1.3929(18) ?
    C28 H28A . 0.9500 ?
    C29 H29A . 0.9500 ?
    C30 H30A . 0.9800 ?
    C30 H30B . 0.9800 ?
    C30 H30C . 0.9800 ?
loop_
    _geom_angle_atom_site_label_1
    _geom_angle_atom_site_label_2
    _geom_angle_atom_site_label_3
    _geom_angle_site_symmetry_1
    _geom_angle_site_symmetry_3
    _geom_angle
    _geom_angle_publ_flag
    O1 Pd1 O2 . . 179.60(3) ?
    O1 Pd1 N1 . . 92.57(4) ?
    O2 Pd1 N1 . . 87.15(4) ?
    O1 Pd1 N2 . . 87.59(4) ?
    O2 Pd1 N2 . . 92.70(4) ?
    N1 Pd1 N2 . . 179.85(4) ?
    C1 O1 Pd1 . . 126.95(8) ?
    C16 O2 Pd1 . . 126.89(8) ?
    C2 O3 C15 . . 116.63(10) ?
    C17 O4 C30 . . 116.34(10) ?
    C7 N1 C8 . . 115.47(10) ?
    C7 N1 Pd1 . . 123.53(8) ?
    C8 N1 Pd1 . . 121.00(7) ?
    C22 N2 C23 . . 115.28(10) ?
    C22 N2 Pd1 . . 123.34(8) ?
    C23 N2 Pd1 . . 121.36(7) ?
    O1 C1 C6 . . 125.61(10) ?
    O1 C1 C2 . . 116.59(10) ?
    C6 C1 C2 . . 117.80(10) ?
    O3 C2 C3 . . 125.21(11) ?
    O3 C2 C1 . . 113.62(10) ?
    C3 C2 C1 . . 121.16(11) ?
    C2 C3 C4 . . 120.27(11) ?
    C2 C3 H3A . . 119.9 ?
    C4 C3 H3A . . 119.9 ?
    C5 C4 C3 . . 120.00(12) ?
    C5 C4 H4A . . 120.0 ?
    C3 C4 H4A . . 120.0 ?
    C4 C5 C6 . . 120.70(12) ?
    C4 C5 H5A . . 119.7 ?
    C6 C5 H5A . . 119.7 ?
    C1 C6 C5 . . 120.05(11) ?
    C1 C6 C7 . . 122.95(10) ?
    C5 C6 C7 . . 116.98(11) ?
    N1 C7 C6 . . 128.04(11) ?
    N1 C7 H7A . . 116.0 ?
    C6 C7 H7A . . 116.0 ?
    N1 C8 C9 . . 112.50(10) ?
    N1 C8 H8A . . 109.1 ?
    C9 C8 H8A . . 109.1 ?
    N1 C8 H8B . . 109.1 ?
    C9 C8 H8B . . 109.1 ?
    H8A C8 H8B . . 107.8 ?
    C10 C9 C14 . . 118.88(12) ?
    C10 C9 C8 . . 119.18(11) ?
    C14 C9 C8 . . 121.93(10) ?
    C9 C10 C11 . . 121.15(12) ?
    C9 C10 H10A . . 119.4 ?
    C11 C10 H10A . . 119.4 ?
    C12 C11 C10 . . 118.16(12) ?
    C12 C11 H11A . . 120.9 ?
    C10 C11 H11A . . 120.9 ?
    F1 C12 C11 . . 118.70(12) ?
    F1 C12 C13 . . 118.39(13) ?
    C11 C12 C13 . . 122.90(13) ?
    C12 C13 C14 . . 118.01(12) ?
    C12 C13 H13A . . 121.0 ?
    C14 C13 H13A . . 121.0 ?
    C13 C14 C9 . . 120.89(11) ?
    C13 C14 H14A . . 119.6 ?
    C9 C14 H14A . . 119.6 ?
    O3 C15 H15A . . 109.5 ?
    O3 C15 H15B . . 109.5 ?
    H15A C15 H15B . . 109.5 ?
    O3 C15 H15C . . 109.5 ?
    H15A C15 H15C . . 109.5 ?
    H15B C15 H15C . . 109.5 ?
    O2 C16 C21 . . 125.54(10) ?
    O2 C16 C17 . . 116.76(10) ?
    C21 C16 C17 . . 117.69(10) ?
    O4 C17 C18 . . 124.87(11) ?
    O4 C17 C16 . . 113.91(10) ?
    C18 C17 C16 . . 121.21(11) ?
    C17 C18 C19 . . 120.21(11) ?
    C17 C18 H18A . . 119.9 ?
    C19 C18 H18A . . 119.9 ?
    C20 C19 C18 . . 119.96(11) ?
    C20 C19 H19A . . 120.0 ?
    C18 C19 H19A . . 120.0 ?
    C19 C20 C21 . . 120.91(12) ?
    C19 C20 H20A . . 119.5 ?
    C21 C20 H20A . . 119.5 ?
    C16 C21 C20 . . 120.01(11) ?
    C16 C21 C22 . . 123.08(10) ?
    C20 C21 C22 . . 116.84(11) ?
    N2 C22 C21 . . 128.03(11) ?
    N2 C22 H22A . . 116.0 ?
    C21 C22 H22A . . 116.0 ?
    N2 C23 C24 . . 111.43(10) ?
    N2 C23 H23A . . 109.3 ?
    C24 C23 H23A . . 109.3 ?
    N2 C23 H23B . . 109.3 ?
    C24 C23 H23B . . 109.3 ?
    H23A C23 H23B . . 108.0 ?
    C25 C24 C29 . . 118.91(11) ?
    C25 C24 C23 . . 120.18(10) ?
    C29 C24 C23 . . 120.91(10) ?
    C24 C25 C26 . . 121.27(11) ?
    C24 C25 H25A . . 119.4 ?
    C26 C25 H25A . . 119.4 ?
    C27 C26 C25 . . 117.94(11) ?
    C27 C26 H26A . . 121.0 ?
    C25 C26 H26A . . 121.0 ?
    F2 C27 C26 . . 118.60(11) ?
    F2 C27 C28 . . 118.47(12) ?
    C26 C27 C28 . . 122.92(12) ?
    C27 C28 C29 . . 118.09(11) ?
    C27 C28 H28A . . 121.0 ?
    C29 C28 H28A . . 121.0 ?
    C28 C29 C24 . . 120.88(11) ?
    C28 C29 H29A . . 119.6 ?
    C24 C29 H29A . . 119.6 ?
    O4 C30 H30A . . 109.5 ?
    O4 C30 H30B . . 109.5 ?
    H30A C30 H30B . . 109.5 ?
    O4 C30 H30C . . 109.5 ?
    H30A C30 H30C . . 109.5 ?
    H30B C30 H30C . . 109.5 ?
loop_
    _geom_hbond_atom_site_label_D
    _geom_hbond_atom_site_label_H
    _geom_hbond_atom_site_label_A
    _geom_hbond_site_symmetry_A
    _geom_hbond_distance_DH
    _geom_hbond_distance_HA
    _geom_hbond_distance_DA
    _geom_hbond_angle_DHA
    _geom_hbond_publ_flag
    C29 H29A O1 . 0.95 2.45 3.2051(15) 136 yes
    C8 H8B Cg2 2_555 0.99 2.67 3.3882(13) 130 yes
    C15 H15B Cg5 2_655 0.98 2.71 3.6530(15) 162 yes
    C23 H23A Cg1 2_655 0.99 2.67 3.3612(13) 127 yes
    C30 H30C Cg3 2_555 0.98 2.69 3.6146(16) 158 yes
