# Supplementary material for: Bis{2-[(E)-(4-fluoro­benz­yl)imino­meth­yl]-6-meth­oxy­phenolato}palladium(II)
Source: Acta Crystallogr Sect E Struct Rep Online. 2011 May 20;67(Pt 6):m759–60. doi: 10.1107/S1600536811017739 (PMC3120330; doi:10.1107/S1600536811017739)
Supplement: Supplementary file 2 [file e-67-0m759-Isup2.hkl]

#
# h,k,l, Fc-squared, Fo-squared, sigma(Fo-squared) and status flag
#
data_I
_shelx_title ' opd4m in P-1   (100K)'
_shelx_refln_list_code          4
_shelx_F_calc_maximum      270.08
_exptl_crystal_F_000       632.00
_reflns_d_resolution_high  0.6161
 
loop_
 _symmetry_equiv_pos_as_xyz
 'x, y, z'
 '-x, -y, -z'
 
_cell_length_a    10.0025
_cell_length_b    11.0082
_cell_length_c    12.3152
_cell_angle_alpha 109.550
_cell_angle_beta   98.368
_cell_angle_gamma  90.054
 
_shelx_F_squared_multiplier     1.000
 
loop_
 _refln_index_h
 _refln_index_k
 _refln_index_l
 _refln_F_squared_calc
 _refln_F_squared_meas
 _refln_F_squared_sigma
 _refln_observed_status
   1   0   0        5.44       -0.60      0.60 o
   2   0   0    14370.39    13700.25    210.21 o
   3   0   0      692.10      693.57     11.29 o
   4   0   0     4708.18     4501.52     69.64 o
   5   0   0      111.58      131.22      3.67 o
   6   0   0     2084.10     2075.52     49.10 o
   7   0   0       35.00       33.06      2.16 o
   8   0   0     2965.91     3040.01     42.54 o
   9   0   0        4.51        5.86      1.65 o
  10   0   0     1871.22     1872.30     35.36 o
  11   0   0       20.19       19.49      2.72 o
  12   0   0      370.52      375.27     11.34 o
  13   0   0       21.00       22.43      3.40 o
  14   0   0      618.97      658.21     17.85 o
  15   0   0        7.68        7.51      3.30 o
 -16   1   0      904.28     1057.69     36.93 o
 -15   1   0       16.32       12.18      3.30 o
 -14   1   0      591.46      655.09     17.19 o
 -13   1   0       33.72       31.88      3.57 o
 -12   1   0      563.07      586.32     28.47 o
 -11   1   0       22.36       18.68      5.85 o
 -10   1   0      898.58      887.43     21.26 o
  -9   1   0        0.07        6.24      3.72 o
  -8   1   0     1068.88     1001.61     19.25 o
  -7   1   0        5.27        6.58      1.89 o
  -6   1   0      384.90      361.52      9.80 o
  -5   1   0      137.45      156.86      6.90 o
  -4   1   0      662.03      594.29     16.66 o
  -3   1   0       54.06       56.55      3.37 o
  -2   1   0    36659.83    34222.96   1097.19 o
  -1   1   0       53.11       56.62      1.20 o
   0   1   0    12197.70    13819.72    169.74 o
   1   1   0        0.24       -0.57      0.57 o
   2   1   0     6904.97     6658.67    136.04 o
   3   1   0      854.43      880.22     14.03 o
   4   1   0     1578.30     1390.18     19.45 o
   5   1   0       92.51       90.16      2.03 o
   6   1   0    14653.53    14425.35    156.16 o
   7   1   0      282.96      286.24      7.02 o
   8   1   0     1823.39     1751.91     25.48 o
   9   1   0       17.54       11.25      2.04 o
  10   1   0      633.94      627.88     15.22 o
  11   1   0       23.58       26.43      3.32 o
  12   1   0     1503.79     1525.74     31.68 o
  13   1   0       16.95       11.78      2.98 o
  14   1   0      558.31      612.70     17.47 o
  15   1   0        7.95        5.80      3.87 o
 -14   2   0      108.19      120.90     10.49 o
 -13   2   0       16.36       16.75      4.65 o
 -12   2   0     1040.39     1066.98     50.02 o
 -11   2   0        0.98       -0.19      2.25 o
 -10   2   0     3041.35     2926.33     55.74 o
  -9   2   0        4.56        1.36      1.62 o
  -8   2   0     1060.12     1038.25     19.94 o
  -7   2   0        0.13        0.78      1.86 o
  -6   2   0      759.82      641.24     12.87 o
  -5   2   0        7.28        5.34      1.55 o
  -4   2   0      271.43      198.20      6.04 o
  -3   2   0       16.85       16.15      2.18 o
  -2   2   0     1363.59     1347.49     26.88 o
  -1   2   0       28.41       25.68      1.28 o
   0   2   0     1604.05     1669.86     21.33 o
   1   2   0        0.25       -0.53      0.53 o
   2   2   0     5372.14     6010.80     73.70 o
   3   2   0      120.42      126.08      3.86 o
   4   2   0     3744.61     3821.05     53.09 o
   5   2   0      977.21     1025.07     12.89 o
   6   2   0     1979.35     1902.20     23.08 o
   7   2   0      173.66      177.82      3.79 o
   8   2   0     1614.17     1529.21     23.23 o
   9   2   0        3.96        2.33      1.88 o
  10   2   0     1138.38     1102.82     23.73 o
  11   2   0       46.05       45.36      4.34 o
  12   2   0      467.09      497.10     14.53 o
  13   2   0       13.11       10.37      3.03 o
  14   2   0      725.36      796.85     24.77 o
  15   2   0       27.58       26.81      5.03 o
 -14   3   0       20.92       18.29      6.83 o
 -13   3   0        0.86        5.11      3.66 o
 -12   3   0     2024.29     2100.75     51.57 o
 -11   3   0       37.43       41.17      4.56 o
 -10   3   0     2080.08     2061.25     41.25 o
  -9   3   0       30.66       26.39      3.51 o
  -8   3   0     1189.21     1217.71     24.64 o
  -7   3   0        0.56        2.09      1.22 o
  -6   3   0     2106.15     1957.55     32.56 o
  -5   3   0        2.03       -0.96      1.37 o
  -4   3   0     2978.31     2690.53     40.35 o
  -3   3   0       20.48       14.61      1.41 o
  -2   3   0     1637.95     1668.14     20.74 o
  -1   3   0      375.14      410.30      6.97 o
   0   3   0     4964.42     5449.10     61.13 o
   1   3   0       48.78       57.29      1.70 o
   2   3   0     1369.11     1242.81     15.38 o
   3   3   0      233.49      234.83      4.60 o
   4   3   0     6156.90     6274.29     71.35 o
   5   3   0     1087.04     1131.55     14.46 o
   6   3   0     2021.48     1954.75     33.65 o
   7   3   0      150.73      146.56      4.08 o
   8   3   0      565.74      522.66     12.94 o
   9   3   0        0.54        0.52      1.34 o
  10   3   0      541.36      559.55     12.40 o
  11   3   0       12.91        9.28      3.02 o
  12   3   0      656.87      694.53     18.58 o
  13   3   0       34.88       31.32      5.58 o
  14   3   0      785.90      809.16     25.77 o
  15   3   0       31.96       24.87      5.21 o
 -13   4   0       16.98       12.28      5.66 o
 -12   4   0      989.93     1059.64     30.35 o
 -11   4   0       35.06       29.98      3.76 o
 -10   4   0      968.13     1015.66     31.30 o
  -9   4   0        5.35        5.82      1.94 o
  -8   4   0      308.41      349.00     12.86 o
  -7   4   0        0.47        1.56      1.21 o
  -6   4   0     2806.89     2904.45     41.77 o
  -5   4   0        4.37        4.17      1.45 o
  -4   4   0     7088.44     7302.48     86.53 o
  -3   4   0       24.27       29.07      1.46 o
  -2   4   0     4659.85     5174.41     79.18 o
  -1   4   0       93.95      103.61      3.57 o
   0   4   0     7815.15     8809.84     92.36 o
   1   4   0       48.53       56.93      1.88 o
   2   4   0     8175.42     8799.52     98.36 o
   3   4   0      339.16      350.14      5.27 o
   4   4   0     5264.29     5182.13     55.08 o
   5   4   0      739.99      752.07     15.71 o
   6   4   0     7562.22     7791.03     95.12 o
   7   4   0        0.76       -0.02      1.00 o
   8   4   0      888.02      981.80     25.87 o
   9   4   0        0.92       -1.53      3.53 o
  10   4   0      306.97      316.62      9.07 o
  11   4   0       51.28       52.86      3.80 o
  12   4   0      831.16      828.11     21.40 o
  13   4   0       25.47       21.65      4.14 o
  14   4   0      510.48      541.31     20.36 o
  15   4   0       36.46       39.73      6.57 o
 -12   5   0      952.84      928.42     32.33 o
 -11   5   0        2.11        0.88      2.15 o
 -10   5   0      635.95      617.13     17.84 o
  -9   5   0       32.34       32.14      3.00 o
  -8   5   0     3390.32     3547.35     51.98 o
  -7   5   0        4.94        3.15      0.94 o
  -6   5   0     3994.98     4110.05     44.41 o
  -5   5   0       27.04       27.99      1.45 o
  -4   5   0      397.14      436.12      5.32 o
  -3   5   0        5.19        4.72      0.96 o
  -2   5   0     4784.86     5369.41     65.80 o
  -1   5   0       28.02       36.78      1.69 o
   0   5   0     3186.30     3593.02     41.60 o
   1   5   0      184.70      214.34      4.02 o
   2   5   0     7614.77     8047.72     84.75 o
   3   5   0        5.92        6.75      0.85 o
   4   5   0     3948.39     4295.91     43.56 o
   5   5   0       33.22       29.49      2.21 o
   6   5   0     2027.29     2019.30     32.92 o
   7   5   0       26.13       30.37      3.37 o
   8   5   0     1617.68     1629.04     39.88 o
   9   5   0        2.98        1.31      1.66 o
  10   5   0     1058.22      966.93     19.99 o
  11   5   0       10.19        6.18      2.29 o
  12   5   0      538.43      533.23     13.29 o
  13   5   0       10.90        9.92      3.71 o
  14   5   0      114.71      109.09      9.52 o
  15   5   0        0.68       -2.78      2.78 o
 -13   6   0        0.00        0.99      5.76 o
 -12   6   0      502.76      516.25     17.75 o
 -11   6   0        9.37       12.41      2.44 o
 -10   6   0     2130.07     2035.32     33.32 o
  -9   6   0        1.57        1.71      1.64 o
  -8   6   0     1820.34     1762.24     23.31 o
  -7   6   0        7.32        6.03      1.12 o
  -6   6   0     4119.75     3988.02     46.43 o
  -5   6   0       20.76       21.88      1.42 o
  -4   6   0     4961.82     5235.74     70.25 o
  -3   6   0       45.64       49.76      2.19 o
  -2   6   0      631.64      620.83      9.21 o
  -1   6   0        2.28        6.72      0.83 o
   0   6   0     3384.36     3492.18     38.13 o
   1   6   0        4.72        2.98      0.80 o
   2   6   0      254.55      276.70      4.74 o
   3   6   0       94.60      105.62      2.72 o
   4   6   0     4787.50     4757.03     51.37 o
   5   6   0        8.65        7.23      1.84 o
   6   6   0     3868.95     3800.65     59.11 o
   7   6   0        2.53        0.52      2.67 o
   8   6   0     1354.62     1271.73     33.40 o
   9   6   0        5.51        8.76      2.52 o
  10   6   0      348.54      347.32     10.58 o
  11   6   0        6.42        3.42      2.22 o
  12   6   0      368.26      364.09     11.17 o
  13   6   0        4.14        3.86      3.41 o
  14   6   0       97.40       86.70      9.02 o
 -13   7   0       38.83       44.25     10.24 o
 -12   7   0      440.90      442.22     26.12 o
 -11   7   0       62.59       67.83      5.48 o
 -10   7   0     1039.66     1004.85     16.58 o
  -9   7   0        0.45        0.85      1.13 o
  -8   7   0     1493.25     1397.03     19.42 o
  -7   7   0       52.26       49.93      2.79 o
  -6   7   0     1882.15     1863.32     28.07 o
  -5   7   0       32.97       33.93      2.45 o
  -4   7   0     1466.00     1476.17     20.58 o
  -3   7   0        0.08        1.91      0.81 o
  -2   7   0     1945.48     1970.94     23.32 o
  -1   7   0      155.97      151.50      3.45 o
   0   7   0     2855.34     3051.50     31.91 o
   1   7   0      102.84      111.18      2.60 o
   2   7   0     5215.56     5196.80     55.59 o
   3   7   0      910.19      956.29     12.01 o
   4   7   0     1119.22     1183.95     17.22 o
   5   7   0      324.07      336.19     11.46 o
   6   7   0     4236.14     4129.33     64.51 o
   7   7   0      246.58      248.39      8.59 o
   8   7   0     1246.49     1207.48     34.84 o
   9   7   0       93.79       97.45      6.41 o
  10   7   0     1552.76     1550.80     30.03 o
  11   7   0       57.64       53.37      5.12 o
  12   7   0      780.56      815.40     19.46 o
  13   7   0      121.39      107.32      6.95 o
  14   7   0      446.38      446.32     19.76 o
 -13   8   0       49.78       48.46      4.80 o
 -12   8   0      410.67      442.48     14.63 o
 -11   8   0       36.68       35.05      5.29 o
 -10   8   0      398.81      401.35     14.34 o
  -9   8   0       23.25       25.48      2.41 o
  -8   8   0      892.68      918.40     16.31 o
  -7   8   0        0.20        1.97      2.39 o
  -6   8   0     1213.81     1219.07     22.47 o
  -5   8   0       15.84       13.50      2.08 o
  -4   8   0      622.70      622.50     11.80 o
  -3   8   0       40.84       56.91      3.26 o
  -2   8   0     2300.32     2486.05     33.08 o
  -1   8   0       33.93       35.71      2.36 o
   0   8   0     1328.50     1424.36     17.56 o
   1   8   0      217.78      231.85      5.79 o
   2   8   0     1134.00     1280.48     15.70 o
   3   8   0       17.05       23.12      2.33 o
   4   8   0     1102.23     1223.30     19.78 o
   5   8   0      448.78      469.39      9.49 o
   6   8   0     3332.06     3352.28     63.68 o
   7   8   0      320.53      328.87     10.61 o
   8   8   0     1721.84     1680.56     35.20 o
   9   8   0      218.80      234.09     10.01 o
  10   8   0      810.49      854.73     20.02 o
  11   8   0      225.58      227.43      9.39 o
  12   8   0     1439.34     1429.18     34.29 o
  13   8   0      141.68      143.42     11.10 o
 -13   9   0        9.67        6.74      3.23 o
 -12   9   0      519.31      559.39     30.60 o
 -11   9   0        2.82        1.45      2.47 o
 -10   9   0     1092.42     1086.38     28.81 o
  -9   9   0        6.96        5.43      2.12 o
  -8   9   0      425.15      430.31     10.30 o
  -7   9   0       17.02       18.95      2.37 o
  -6   9   0     1402.76     1408.89     25.89 o
  -5   9   0      106.65      111.20      5.11 o
  -4   9   0     3445.09     3660.44     58.65 o
  -3   9   0      271.49      280.21      8.19 o
  -2   9   0     1230.47     1334.46     19.76 o
  -1   9   0       58.21       56.86      3.37 o
   0   9   0     1278.76     1425.57     19.06 o
   1   9   0        9.95        7.21      1.27 o
   2   9   0      189.21      172.26      4.80 o
   3   9   0      123.39      125.51      5.79 o
   4   9   0     3061.89     3115.04     57.44 o
   5   9   0       30.74       38.48      3.07 o
   6   9   0     1782.66     1728.22     35.27 o
   7   9   0       52.49       45.89      5.39 o
   8   9   0      530.25      563.86     13.91 o
   9   9   0        1.08        2.07      2.38 o
  10   9   0      589.11      584.32     16.08 o
  11   9   0      196.94      190.67     10.34 o
  12   9   0      417.01      430.59     19.55 o
  13   9   0      127.71      118.40     11.14 o
 -13  10   0        5.20        4.39      3.01 o
 -12  10   0      261.41      250.73     11.50 o
 -11  10   0        3.35        2.16      3.59 o
 -10  10   0      777.57      766.32     22.93 o
  -9  10   0        3.40        1.33      2.57 o
  -8  10   0      710.48      689.30     19.14 o
  -7  10   0       23.90       21.81      3.24 o
  -6  10   0     2374.77     2373.36     37.38 o
  -5  10   0      465.59      449.49     11.53 o
  -4  10   0     1750.81     1805.33     32.16 o
  -3  10   0      709.58      705.67     15.51 o
  -2  10   0      760.53      801.41     14.88 o
  -1  10   0      203.08      206.49      5.77 o
   0  10   0      516.53      542.59      9.26 o
   1  10   0      227.85      247.69      6.75 o
   2  10   0     4758.76     4943.27     77.97 o
   3  10   0      199.83      215.06      6.73 o
   4  10   0      586.06      633.05     26.98 o
   5  10   0       40.06       34.71      3.53 o
   6  10   0      950.92      944.67     28.06 o
   7  10   0       16.65       18.80      4.15 o
   8  10   0       28.12       31.06      5.19 o
   9  10   0       11.54        9.10      2.74 o
  10  10   0     1001.26      988.31     29.93 o
  11  10   0      120.98      104.93     10.18 o
  12  10   0      646.69      614.30     24.99 o
 -12  11   0      627.68      659.39     35.10 o
 -11  11   0        9.91        7.40      3.28 o
 -10  11   0      141.36      120.99      8.35 o
  -9  11   0        0.65       -0.85      2.42 o
  -8  11   0      139.64      121.72      8.41 o
  -7  11   0        5.12        1.55      3.11 o
  -6  11   0     1088.99     1093.30     20.51 o
  -5  11   0      187.71      191.45      7.30 o
  -4  11   0     1176.85     1226.35     24.14 o
  -3  11   0       48.35       61.53      6.82 o
  -2  11   0     1062.52     1108.33     19.59 o
  -1  11   0       38.35       40.80      3.90 o
   0  11   0     3463.97     3589.06     52.58 o
   1  11   0      421.78      448.57     10.08 o
   2  11   0      860.48      903.44     20.70 o
   3  11   0       81.68       89.59      5.56 o
   4  11   0     1078.56     1119.97     21.35 o
   5  11   0       37.91       35.09      3.67 o
   6  11   0      112.48       57.78     24.01 o
   7  11   0       13.35        8.78      7.34 o
   8  11   0     1125.05     1131.66     33.92 o
   9  11   0      183.32      189.45     11.61 o
  10  11   0      675.90      644.28     17.41 o
  11  11   0      199.30      187.41     13.21 o
 -11  12   0        0.40        0.39      2.89 o
 -10  12   0       45.93       52.45      6.82 o
  -9  12   0        0.10        0.98      2.75 o
  -8  12   0      339.45      327.96     14.35 o
  -7  12   0        2.35        0.80      2.62 o
  -6  12   0     1333.27     1310.50     29.05 o
  -5  12   0       51.13       52.80      4.87 o
  -4  12   0      407.85      462.92     13.20 o
  -3  12   0       35.38       31.39      4.43 o
  -2  12   0     1176.60     1270.27     22.34 o
  -1  12   0       36.90       39.82      3.44 o
   0  12   0     2740.29     2870.95     49.74 o
   1  12   0        3.50        7.56      2.24 o
   2  12   0      774.70      784.80     18.89 o
   3  12   0        0.29        0.91      3.90 o
   4  12   0      157.70      130.71     10.62 o
   5  12   0       15.31       13.09      2.38 o
   6  12   0      689.41      682.76     25.83 o
   7  12   0      247.41      265.68     17.74 o
   8  12   0      790.92      769.85     26.47 o
   9  12   0      156.26      130.04     19.83 o
  10  12   0     1283.09     1241.72     49.45 o
 -10  13   0      411.69      392.20     16.65 o
  -9  13   0       13.83        5.00      3.75 o
  -8  13   0      526.39      531.64     19.85 o
  -7  13   0       94.58       87.13      8.07 o
  -6  13   0      726.75      767.78     25.04 o
  -5  13   0       29.33       31.30      5.75 o
  -4  13   0      439.34      479.57     20.54 o
  -3  13   0        3.15        0.04      3.55 o
  -2  13   0     1256.90     1313.19     23.54 o
  -1  13   0      136.59      156.15     12.10 o
   0  13   0     1677.77     1702.36     43.59 o
   1  13   0       64.11       49.32     19.84 o
   2  13   0      187.54      186.12      7.78 o
   3  13   0        0.27       -0.79      2.10 o
   4  13   0      454.71      443.22     13.51 o
   5  13   0       69.58       58.84     12.38 o
   6  13   0     1118.50     1087.52     26.17 o
   7  13   0      106.74      125.99     11.80 o
   8  13   0      548.71      351.54     14.38 o
   9  13   0      221.92      206.21     16.51 o
  -9  14   0       30.77       25.14      5.40 o
  -8  14   0      419.21      398.03     20.66 o
  -7  14   0       45.00       34.69      6.17 o
  -6  14   0       23.24       18.51      4.61 o
  -5  14   0      135.30      130.73      9.66 o
  -4  14   0      376.75      360.23     13.17 o
  -3  14   0      163.81      169.95      9.02 o
  -2  14   0     1675.98     1731.56     32.57 o
  -1  14   0      400.32      417.36     14.37 o
   0  14   0      571.07      602.95     18.26 o
   1  14   0      294.10      292.92     14.00 o
   2  14   0      496.89      474.37     18.69 o
   3  14   0      145.84      131.89      6.95 o
   4  14   0      433.09      415.32     13.17 o
   5  14   0      407.05      393.83     16.76 o
   6  14   0      749.68      737.89     38.79 o
   7  14   0       67.42      101.77      9.98 o
   8  14   0      481.31      471.55     19.84 o
  -8  15   0       30.71       27.96      7.51 o
  -7  15   0       11.39        8.74      3.99 o
  -6  15   0      411.76      399.93     17.95 o
  -5  15   0       47.08       38.02      6.59 o
  -4  15   0      415.39      402.66     18.01 o
  -3  15   0      103.25      102.66      6.33 o
  -2  15   0      324.09      339.02     13.08 o
  -1  15   0      257.15      255.11     11.24 o
   0  15   0      972.26      923.29     95.56 o
   1  15   0      162.77      158.62     10.42 o
   2  15   0      273.79      260.50     13.65 o
   3  15   0      136.59      125.35      9.60 o
   4  15   0     1135.29     1105.05     25.68 o
   5  15   0      112.37       92.18      8.60 o
   6  15   0      142.44      132.16     10.02 o
  -5  16   0       17.00       14.93      4.97 o
  -4  16   0      513.11      508.64     22.66 o
  -3  16   0       15.23       18.66      4.81 o
  -2  16   0      881.76      883.41     24.34 o
  -1  16   0       57.88       46.71      9.73 o
   0  16   0      379.14      375.50     16.88 o
   1  16   0        0.41        6.44      4.87 o
   2  16   0      476.64      472.29     24.11 o
   3  16   0       63.52       57.43      7.58 o
   4  16   0       51.76       29.62      9.71 o
   0 -17   1      374.69      380.23     23.13 o
   1 -17   1       87.77      106.05     12.33 o
  -4 -16   1      259.83      249.61     13.12 o
  -3 -16   1      147.07      146.91     14.50 o
  -2 -16   1      306.17      296.57     14.84 o
  -1 -16   1       46.64       45.42      6.57 o
   0 -16   1      827.82      820.35     40.27 o
   1 -16   1      117.46      122.27      9.30 o
   2 -16   1      497.97      524.97     25.94 o
   3 -16   1       34.59       37.90      6.46 o
   4 -16   1      554.64      581.53     22.98 o
   5 -16   1       58.36       52.52      8.40 o
   6 -16   1      433.16      443.60     19.38 o
  -7 -15   1       81.82       72.88      8.85 o
  -6 -15   1      286.54      265.62     13.82 o
  -5 -15   1       18.28       13.04      4.52 o
  -4 -15   1      829.46      829.16     20.77 o
  -3 -15   1        2.68        1.96      3.15 o
  -2 -15   1      369.29      353.72     15.92 o
  -1 -15   1        8.50        9.60      3.58 o
   0 -15   1      469.71      468.64     18.54 o
   1 -15   1       14.17       16.24      3.46 o
   2 -15   1      491.49      520.17     16.58 o
   3 -15   1      140.75      141.89     16.11 o
   4 -15   1      547.82      559.71     21.67 o
   5 -15   1       15.97       13.40      4.76 o
   6 -15   1      281.35      274.54     14.45 o
   7 -15   1        1.08        4.29      3.57 o
   8 -15   1       80.05       70.45      8.29 o
  -8 -14   1      928.60      908.64     23.77 o
  -7 -14   1       40.13       41.28      4.91 o
  -6 -14   1      673.47      647.72     23.21 o
  -5 -14   1      101.65       86.38      8.35 o
  -4 -14   1      626.93      615.45     16.83 o
  -3 -14   1       66.98       63.83      7.05 o
  -2 -14   1      290.86      283.97     13.60 o
  -1 -14   1       14.73       14.80      3.92 o
   0 -14   1      618.98      584.24     17.49 o
   1 -14   1      132.40      147.46      8.48 o
   2 -14   1      906.35      954.09     20.70 o
   3 -14   1       63.51       68.00      6.56 o
   4 -14   1      211.35      194.85     11.66 o
   5 -14   1        2.09       -2.62      2.62 o
   6 -14   1       97.27       98.98      8.58 o
   7 -14   1       16.88       21.97      5.03 o
   8 -14   1      420.91      386.21     16.75 o
   9 -14   1        5.67        2.69      3.43 o
  -9 -13   1      117.47      123.77     24.02 o
  -8 -13   1      435.49      415.44     18.13 o
  -7 -13   1      104.70      101.84      9.12 o
  -6 -13   1     1679.75     1634.45     35.47 o
  -5 -13   1      180.81      174.82      6.77 o
  -4 -13   1      525.68      489.84     14.29 o
  -3 -13   1      194.62      185.93      7.99 o
  -2 -13   1     1079.29     1069.70     23.89 o
  -1 -13   1      274.92      216.08     14.64 o
   0 -13   1      720.24      762.27     17.95 o
   1 -13   1      684.10      725.22     15.19 o
   2 -13   1     1202.36     1286.18     23.05 o
   3 -13   1      238.38      251.02      9.30 o
   4 -13   1      749.18      769.11     24.76 o
   5 -13   1        3.16        4.09      3.08 o
   6 -13   1      794.43      780.61     25.10 o
   7 -13   1       43.65       41.82      9.19 o
   8 -13   1      303.77      314.58     22.25 o
   9 -13   1       13.82       11.49      6.68 o
  10 -13   1      110.66      106.48      8.73 o
  11 -13   1        6.06        8.81      4.62 o
 -11 -12   1        3.68       -1.07      5.38 o
 -10 -12   1      890.29      857.96     29.22 o
  -9 -12   1       49.98       39.60      6.44 o
  -8 -12   1     1346.17     1324.25     39.49 o
  -7 -12   1      131.70      124.46      9.17 o
  -6 -12   1      194.36      174.84     10.44 o
  -5 -12   1       56.35       61.43      4.89 o
  -4 -12   1     1083.32     1059.99     20.61 o
  -3 -12   1      164.08      161.80      7.20 o
  -2 -12   1      784.57      821.09     20.17 o
  -1 -12   1      111.16      118.00      4.73 o
   0 -12   1     3628.49     3794.46     63.15 o
   1 -12   1      570.19      607.15     13.02 o
   2 -12   1     1949.45     2093.07     33.23 o
   3 -12   1       79.94       82.30      7.68 o
   4 -12   1     1316.69     1380.62     26.81 o
   5 -12   1       39.84       31.86      6.60 o
   6 -12   1     1521.81     1566.58     40.72 o
   7 -12   1      134.22      123.02     14.55 o
   8 -12   1     1116.66     1143.57     32.07 o
   9 -12   1       27.05       27.14      5.07 o
  10 -12   1      308.50      301.87     13.70 o
  11 -12   1        8.52        8.04      3.80 o
 -11 -11   1       84.45       91.59     10.35 o
 -10 -11   1      892.54      881.56     23.60 o
  -9 -11   1      193.74      164.94     12.91 o
  -8 -11   1      831.34      804.71     26.31 o
  -7 -11   1        9.48        4.27      3.05 o
  -6 -11   1      499.82      493.79     18.22 o
  -5 -11   1      112.92      123.54      7.46 o
  -4 -11   1     1576.81     1634.76     33.54 o
  -3 -11   1       18.50       14.20      2.41 o
  -2 -11   1     1419.15     1479.70     26.95 o
  -1 -11   1       53.55       57.83      3.49 o
   0 -11   1      261.11      299.93      8.05 o
   1 -11   1        7.88        7.39      1.76 o
   2 -11   1     1406.91     1489.14     24.57 o
   3 -11   1       87.11       95.63      4.98 o
   4 -11   1     1745.32     1844.37     33.14 o
   5 -11   1        0.10       -0.96      2.26 o
   6 -11   1     2822.03     2925.95    102.16 o
   7 -11   1      166.44      168.32      7.46 o
   8 -11   1     1515.25     1565.42     39.84 o
   9 -11   1       48.25       52.02      6.28 o
  10 -11   1      532.56      526.14     18.20 o
  11 -11   1       16.05       12.44      3.99 o
  12 -11   1      460.44      458.46     16.81 o
 -12 -10   1      668.36      709.93     29.78 o
 -11 -10   1       40.38       57.01      9.85 o
 -10 -10   1     1297.61     1236.14     30.20 o
  -9 -10   1      216.75      210.80      8.38 o
  -8 -10   1      419.96      407.43     11.51 o
  -7 -10   1      258.00      273.77     12.55 o
  -6 -10   1     2122.88     2149.07     52.99 o
  -5 -10   1      159.25      155.10      6.49 o
  -4 -10   1     1324.13     1321.93     27.58 o
  -3 -10   1       37.76       40.29      3.96 o
  -2 -10   1      415.20      446.23      9.37 o
  -1 -10   1       86.32       88.26      3.52 o
   0 -10   1        2.95        9.30      1.90 o
   1 -10   1        6.89        7.60      1.47 o
   2 -10   1     1188.69     1279.83     21.16 o
   3 -10   1      117.21      124.45      6.27 o
   4 -10   1      864.37      910.04     20.46 o
   5 -10   1       17.78       23.84      2.80 o
   6 -10   1     1429.70     1456.65     26.93 o
   7 -10   1       36.62       40.31      4.54 o
   8 -10   1      820.51      824.22     18.82 o
   9 -10   1        0.17       -0.77      4.32 o
  10 -10   1      256.89      250.44     11.17 o
  11 -10   1        5.83        1.05      2.61 o
  12 -10   1      234.25      229.84     10.74 o
  13 -10   1        1.07       -1.14      2.40 o
 -13  -9   1        0.56       -0.61      3.64 o
 -12  -9   1      166.82      160.53      9.57 o
 -11  -9   1       41.40       40.86      7.55 o
 -10  -9   1      840.63      839.29     22.64 o
  -9  -9   1       63.86       62.22      5.63 o
  -8  -9   1     2000.00     2084.32     36.09 o
  -7  -9   1       74.86       69.96      4.41 o
  -6  -9   1     1338.19     1321.04     24.14 o
  -5  -9   1       83.18       82.08      3.93 o
  -4  -9   1     2007.41     2081.15     41.22 o
  -3  -9   1       27.79       28.62      2.45 o
  -2  -9   1      213.26      195.24      5.68 o
  -1  -9   1      472.68      523.33      8.83 o
   0  -9   1     4689.83     4975.94     58.00 o
   1  -9   1      109.56      117.78      4.03 o
   2  -9   1     1618.47     1677.46     24.39 o
   3  -9   1       40.49       39.83      3.42 o
   4  -9   1      818.02      861.79     17.19 o
   5  -9   1       80.40       79.41      4.37 o
   6  -9   1      498.42      506.73     11.87 o
   7  -9   1       48.30       55.29      4.78 o
   8  -9   1      374.39      384.03     11.77 o
   9  -9   1        0.34       -1.46      1.46 o
  10  -9   1      331.12      307.83     11.72 o
  11  -9   1        7.52        3.61      4.67 o
  12  -9   1      318.05      314.68     13.25 o
  13  -9   1        2.63        5.22      2.54 o
 -13  -8   1        0.91       -0.17      3.49 o
 -12  -8   1      225.42      204.96     10.33 o
 -11  -8   1        4.59        0.91      2.27 o
 -10  -8   1      722.80      715.11     20.01 o
  -9  -8   1       36.32       25.98      5.45 o
  -8  -8   1      982.47      961.44     22.94 o
  -7  -8   1        0.17        0.27      1.59 o
  -6  -8   1     1408.00     1386.35     22.45 o
  -5  -8   1        7.29        7.34      1.41 o
  -4  -8   1     1817.85     1919.39     24.06 o
  -3  -8   1        5.56        5.81      1.19 o
  -2  -8   1     6034.43     6566.91     65.75 o
  -1  -8   1      311.21      346.91      4.83 o
   0  -8   1     1426.96     1593.08     18.20 o
   1  -8   1      121.73      131.13      3.75 o
   2  -8   1     2704.13     2858.81     37.32 o
   3  -8   1       92.24       89.33      3.91 o
   4  -8   1       92.69       85.62      3.70 o
   5  -8   1      196.87      196.51      6.26 o
   6  -8   1     3855.84     3929.12     62.02 o
   7  -8   1       30.95       26.67      2.84 o
   8  -8   1     1508.90     1467.57     24.39 o
   9  -8   1        3.16        2.74      3.55 o
  10  -8   1      236.23      233.97      9.07 o
  11  -8   1        2.87       -0.89      1.86 o
  12  -8   1     1043.64     1097.51     46.63 o
 -14  -7   1       59.59       57.82      7.92 o
 -13  -7   1        0.11       -0.16      2.48 o
 -12  -7   1       57.59       52.11      5.29 o
 -11  -7   1      109.83      102.06      6.45 o
 -10  -7   1     2149.64     2144.90     43.44 o
  -9  -7   1      155.97      149.27      7.57 o
  -8  -7   1     2010.11     1936.31     38.51 o
  -7  -7   1      221.25      244.40     12.02 o
  -6  -7   1     2868.49     2714.97     38.75 o
  -5  -7   1      188.64      206.71      4.71 o
  -4  -7   1     3254.38     3412.80     40.57 o
  -3  -7   1      124.62      134.62      3.27 o
  -2  -7   1     3305.14     3716.48     41.19 o
  -1  -7   1       14.20       22.21      1.39 o
   0  -7   1     5638.00     6238.05     59.42 o
   1  -7   1        0.21       -0.79      0.79 o
   2  -7   1      756.68      778.32     10.47 o
   3  -7   1        1.72        0.98      0.78 o
   4  -7   1     2690.29     2937.90     40.47 o
   5  -7   1       62.96       63.66      3.29 o
   6  -7   1     1596.21     1623.33     24.64 o
   7  -7   1       74.10       72.57      3.50 o
   8  -7   1     1443.57     1432.28     19.66 o
   9  -7   1       36.05       33.27      2.70 o
  10  -7   1     2102.05     2016.14     53.15 o
  11  -7   1        0.04        2.88      5.20 o
 -14  -6   1       40.84       35.24      6.71 o
 -13  -6   1       31.36       31.27      6.01 o
 -12  -6   1      787.00      767.56     17.94 o
 -11  -6   1      227.77      237.97      8.76 o
 -10  -6   1     2465.13     2372.37     46.53 o
  -9  -6   1      447.05      462.66     13.76 o
  -8  -6   1     1169.89     1134.85     24.78 o
  -7  -6   1      594.02      604.52     15.73 o
  -6  -6   1     1509.89     1581.96     27.07 o
  -5  -6   1      316.04      332.55      7.22 o
  -4  -6   1     7194.19     7491.76     79.26 o
  -3  -6   1      427.93      469.42      6.68 o
  -2  -6   1     4595.25     4973.57     53.66 o
  -1  -6   1      394.23      448.68      6.40 o
   0  -6   1     5776.47     6412.61     63.30 o
   1  -6   1       36.41       44.38      1.85 o
   2  -6   1     2512.40     2652.34     36.83 o
   3  -6   1       27.75       29.95      2.20 o
   4  -6   1     1424.28     1406.63     21.20 o
   5  -6   1        1.14        1.46      0.69 o
   6  -6   1     3517.24     3560.33     38.16 o
   7  -6   1       96.87      100.14      3.12 o
   8  -6   1     1788.92     1815.67     26.54 o
   9  -6   1       61.32       63.59      5.71 o
  10  -6   1      488.08      498.14     15.24 o
  11  -6   1        0.53        2.01      3.05 o
 -15  -5   1       11.99       10.92      4.40 o
 -14  -5   1      636.45      657.90     23.72 o
 -13  -5   1       29.57       26.57      4.56 o
 -12  -5   1     1102.57     1079.37     27.93 o
 -11  -5   1       58.29       54.59      4.49 o
 -10  -5   1     1679.68     1684.90     30.63 o
  -9  -5   1       22.41       33.43      4.47 o
  -8  -5   1        7.08       23.56      4.25 o
  -7  -5   1       14.16       14.41      2.21 o
  -6  -5   1       73.73       62.48      3.43 o
  -5  -5   1        0.10       -0.57      0.81 o
  -4  -5   1     4771.45     4885.53     49.20 o
  -3  -5   1       26.22       21.54      1.42 o
  -2  -5   1     6522.80     7058.72     79.77 o
  -1  -5   1      237.86      271.24      4.84 o
   0  -5   1     6555.29     7424.93     72.61 o
   1  -5   1       33.31       31.08      2.08 o
   2  -5   1     3968.52     4279.98     52.70 o
   3  -5   1       19.86       19.56      1.29 o
   4  -5   1     1862.60     1899.60     22.14 o
   5  -5   1       46.93       43.36      1.65 o
   6  -5   1     4181.31     4122.33     51.15 o
   7  -5   1       21.68       20.07      1.70 o
   8  -5   1     1674.98     1631.12     29.00 o
   9  -5   1       32.88       32.22      3.35 o
  10  -5   1      664.90      627.86     17.84 o
  11  -5   1       40.08       48.31      7.07 o
 -15  -4   1       26.62       19.49      4.94 o
 -14  -4   1      387.12      388.52     16.63 o
 -13  -4   1       23.25       22.86      4.07 o
 -12  -4   1     1390.29     1376.53     30.59 o
 -11  -4   1        0.35        0.62      1.55 o
 -10  -4   1      123.91      148.07      6.06 o
  -9  -4   1        0.76        1.76      1.67 o
  -8  -4   1       73.02       58.93      4.31 o
  -7  -4   1      215.19      216.44      5.65 o
  -6  -4   1     2523.88     2596.51     33.71 o
  -5  -4   1     1083.06     1169.75     16.51 o
  -4  -4   1     1818.40     1855.25     21.07 o
  -3  -4   1       39.22       33.37      1.59 o
  -2  -4   1     8293.42     9587.19    107.16 o
  -1  -4   1        0.29       -0.51      0.51 o
   0  -4   1      379.19      401.23      5.72 o
   1  -4   1        2.62       -0.68      0.80 o
   2  -4   1     2679.75     2854.50     39.11 o
   3  -4   1        0.71        0.81      0.57 o
   4  -4   1     2001.15     1799.17     27.84 o
   5  -4   1        3.27        3.78      1.15 o
   6  -4   1     1857.94     1781.12     41.65 o
   7  -4   1        5.23        4.75      1.43 o
   8  -4   1      852.14      787.83     16.28 o
   9  -4   1      208.94      197.04      7.18 o
  10  -4   1     1162.64     1191.98     23.47 o
  11  -4   1      129.20      127.80      6.22 o
  12  -4   1     3023.69     3404.56    105.61 o
 -15  -3   1       14.60       13.70      7.49 o
 -14  -3   1      993.95     1054.11     33.48 o
 -13  -3   1       23.82       22.80      3.90 o
 -12  -3   1      878.02      922.09     22.52 o
 -11  -3   1       13.84       10.00      2.56 o
 -10  -3   1     2248.23     2175.49     36.40 o
  -9  -3   1       39.74       39.33      3.22 o
  -8  -3   1      521.64      485.26      9.61 o
  -7  -3   1       57.92       66.00      2.48 o
  -6  -3   1     2773.20     2641.11     42.95 o
  -5  -3   1      185.35      210.94      4.05 o
  -4  -3   1    35811.74    36781.09    714.30 o
  -3  -3   1      353.75      397.36      8.78 o
  -2  -3   1     9482.32     9967.69    147.36 o
  -1  -3   1        3.21        3.49      0.71 o
   0  -3   1    13720.20    15428.30    185.05 o
   1  -3   1       14.08       15.93      1.48 o
   2  -3   1      772.64     1070.61     15.31 o
   3  -3   1        8.59        3.91      1.86 o
   4  -3   1     4511.51     4751.36    111.39 o
   5  -3   1        0.03        1.24      2.45 o
   6  -3   1     1251.79     1238.70     26.14 o
   7  -3   1       13.32       13.49      1.97 o
   8  -3   1      469.62      485.13     11.43 o
   9  -3   1       82.58       78.12      5.30 o
  10  -3   1      861.54      857.50     18.29 o
  11  -3   1        2.49       -0.81      2.73 o
  12  -3   1     1393.00     1504.63     39.71 o
  13  -3   1        2.29        2.73      5.60 o
 -15  -2   1       15.43        9.84      3.73 o
 -14  -2   1      645.34      711.59     19.57 o
 -13  -2   1       12.32       10.28      2.93 o
 -12  -2   1     1381.51     1410.35     30.14 o
 -11  -2   1       58.30       53.72      4.58 o
 -10  -2   1      692.57      667.03     16.29 o
  -9  -2   1       77.23       79.61      4.55 o
  -8  -2   1     2410.55     2313.31     28.56 o
  -7  -2   1        0.72       -0.59      0.59 o
  -6  -2   1     9054.26     8939.24    127.14 o
  -5  -2   1      382.48      379.91      7.03 o
  -4  -2   1    11840.28    11611.27    225.96 o
  -3  -2   1     2478.94     2619.69     59.27 o
  -2  -2   1     6850.87     6958.71    136.46 o
  -1  -2   1      198.90      201.76      3.41 o
   0  -2   1      218.22      193.13      3.70 o
   1  -2   1        1.86        1.52      0.55 o
   2  -2   1    72941.58    70253.43   1672.08 o
   3  -2   1       26.49       27.24      4.14 o
   4  -2   1     5417.26     5056.43    165.61 o
   5  -2   1       50.35       63.39      6.39 o
   6  -2   1     1415.03     1309.27     27.01 o
   7  -2   1        3.64        3.36      1.45 o
   8  -2   1       73.25       73.92      4.51 o
   9  -2   1        0.03       -0.85      1.32 o
  10  -2   1      735.32      796.49     23.67 o
  11  -2   1       60.76       64.73      6.99 o
  12  -2   1     1183.69     1234.73     34.41 o
  13  -2   1       29.64       26.45      5.52 o
  14  -2   1      115.91       98.51     14.92 o
 -16  -1   1      310.48      335.78     14.64 o
 -15  -1   1        9.11        8.01      3.29 o
 -14  -1   1      906.31      972.50     23.70 o
 -13  -1   1        7.42        6.25      2.49 o
 -12  -1   1     1024.48     1012.89     23.08 o
 -11  -1   1       16.87       19.02      2.91 o
 -10  -1   1      755.92      737.18     17.01 o
  -9  -1   1       23.93       23.44      3.53 o
  -8  -1   1      650.67      618.90      9.87 o
  -7  -1   1        2.99        3.11      0.86 o
  -6  -1   1     1677.06     1523.69     33.21 o
  -5  -1   1      316.10      345.91      5.06 o
  -4  -1   1      667.25      594.07     10.08 o
  -3  -1   1     1528.81     1540.55     26.07 o
  -2  -1   1      198.18      292.63      5.52 o
  -1  -1   1        1.02       -0.43      0.43 o
   0  -1   1    12890.57    14259.05    170.40 o
   1  -1   1        9.48       -0.66      0.66 o
   2  -1   1    15033.42    14681.06    334.97 o
   3  -1   1      345.53      342.93     15.41 o
   4  -1   1     5908.32     5690.61    184.30 o
   5  -1   1      110.64      124.57      5.78 o
   6  -1   1      632.02      528.24     12.84 o
   7  -1   1       12.13       12.16      2.24 o
   8  -1   1     3055.34     2998.44     57.83 o
   9  -1   1       11.55       19.77      4.83 o
  10  -1   1     1124.75     1097.23     42.22 o
  11  -1   1       10.41        5.17      3.04 o
  12  -1   1      721.93      728.02     17.21 o
  13  -1   1        0.07        1.53      1.85 o
  14  -1   1      311.56      300.77     10.67 o
  15  -1   1        5.24        3.38      3.07 o
 -16   0   1      514.52      584.44     19.88 o
 -15   0   1        8.18       10.42      5.39 o
 -14   0   1      476.21      508.25     14.97 o
 -13   0   1        2.44        4.27      2.09 o
 -12   0   1      530.09      555.86     14.61 o
 -11   0   1       10.78        9.89      2.06 o
 -10   0   1     1357.72     1330.76     23.62 o
  -9   0   1        0.42       -0.09      0.92 o
  -8   0   1     1535.31     1486.13     25.28 o
  -7   0   1        9.09        8.73      1.31 o
  -6   0   1      400.61      339.21      6.48 o
  -5   0   1       94.25      105.13      3.32 o
  -4   0   1     1548.04     1447.85     23.55 o
  -3   0   1       24.73       26.54      1.07 o
  -2   0   1      106.15      129.65      1.78 o
  -1   0   1       19.50       16.96      0.63 o
   0   0   1    14021.93    13199.73    169.58 o
   1   0   1       17.73        6.82      0.68 o
   2   0   1     3118.64     2928.83     45.86 o
   3   0   1      277.51      268.25      4.44 o
   4   0   1      669.25      606.07      8.84 o
   5   0   1       23.70       25.71      1.61 o
   6   0   1     3336.11     3211.25     55.00 o
   7   0   1        2.26        2.20      0.70 o
   8   0   1     2921.41     2902.70     40.05 o
   9   0   1       21.09       27.92      4.40 o
  10   0   1     1620.25     1611.66     31.19 o
  11   0   1       15.61       16.11      2.56 o
  12   0   1     1251.64     1273.18     27.07 o
  13   0   1       68.75       73.44      4.60 o
  14   0   1      409.52      436.01     19.90 o
  15   0   1       30.57       27.05      4.71 o
 -16   1   1      324.47      377.40     23.11 o
 -15   1   1        7.11        8.73      3.11 o
 -14   1   1      814.96      893.33     24.71 o
 -13   1   1        0.30       -0.91      1.60 o
 -12   1   1      136.35      150.10      8.38 o
 -11   1   1        9.42       15.48      3.96 o
 -10   1   1     2107.33     2141.17     42.72 o
  -9   1   1        0.01        2.91      2.66 o
  -8   1   1     3037.53     2821.38     55.53 o
  -7   1   1        1.22        2.02      1.48 o
  -6   1   1     4233.80     4321.46     67.12 o
  -5   1   1        6.23        5.75      1.70 o
  -4   1   1    10529.93    10238.15    189.22 o
  -3   1   1      103.21      106.97      2.08 o
  -2   1   1     3065.86     3127.08     33.67 o
  -1   1   1       13.63       -0.69      0.69 o
   0   1   1     2027.68     2193.69     24.44 o
   1   1   1       80.09       74.03      2.25 o
   2   1   1    36254.68    34239.35    573.96 o
   3   1   1       36.62       37.13      1.16 o
   4   1   1     5200.89     5120.31     55.64 o
   5   1   1      170.28      180.26      2.82 o
   6   1   1     8723.35     8774.98    101.12 o
   7   1   1       17.93       21.79      1.33 o
   8   1   1      847.23      793.45     16.52 o
   9   1   1       18.70       18.92      2.75 o
  10   1   1      669.67      678.93     20.15 o
  11   1   1       19.01       13.80      2.64 o
  12   1   1     1275.00     1325.18     28.38 o
  13   1   1       26.05       24.04      3.30 o
  14   1   1      323.20      362.53     14.41 o
  15   1   1       34.20       32.94      6.88 o
 -15   2   1        0.79        4.85      5.26 o
 -14   2   1       67.92       67.60      8.53 o
 -13   2   1        0.20       -0.54      3.18 o
 -12   2   1     2249.64     2419.46     58.20 o
 -11   2   1       20.90       29.10      6.15 o
 -10   2   1     2923.49     2920.06     55.77 o
  -9   2   1        0.16        0.01      1.58 o
  -8   2   1     1784.98     1781.27     31.11 o
  -7   2   1        3.56        3.79      1.43 o
  -6   2   1     2221.78     2186.28     35.88 o
  -5   2   1       14.25       17.03      1.25 o
  -4   2   1     4331.52     4279.31     50.46 o
  -3   2   1       34.65       36.48      1.46 o
  -2   2   1     5677.29     5711.70     61.04 o
  -1   2   1       17.00       13.68      1.13 o
   0   2   1    29034.30    30954.10    380.11 o
   1   2   1     1480.28     1526.96     19.86 o
   2   2   1    16178.68    16208.65    238.78 o
   3   2   1      209.66      202.43      5.80 o
   4   2   1     9369.42     9340.56    120.58 o
   5   2   1       37.03       46.26      1.51 o
   6   2   1     2849.99     2726.59     31.36 o
   7   2   1       89.18       84.14      2.44 o
   8   2   1     3581.67     3489.65     49.64 o
   9   2   1       42.77       39.94      2.83 o
  10   2   1      543.00      545.38     16.71 o
  11   2   1        2.30        3.81      2.03 o
  12   2   1      157.05      180.21      8.20 o
  13   2   1        9.55        6.85      2.92 o
  14   2   1      480.93      505.91     20.24 o
  15   2   1       14.32       12.68      4.07 o
 -15   3   1        1.76        0.62      4.81 o
 -14   3   1     1306.46     1368.80     55.53 o
 -13   3   1        4.41        3.57      3.58 o
 -12   3   1     1040.41     1095.82     53.48 o
 -11   3   1        4.38        4.99      3.04 o
 -10   3   1     2328.45     2239.25     39.32 o
  -9   3   1        7.34        9.65      3.22 o
  -8   3   1     1104.73      993.59     19.48 o
  -7   3   1        0.39        0.21      1.32 o
  -6   3   1     4282.75     4314.06     47.81 o
  -5   3   1        5.66        5.67      0.80 o
  -4   3   1     3507.37     3377.56     43.28 o
  -3   3   1        2.10        2.34      0.70 o
  -2   3   1     1539.89     1846.82     30.05 o
  -1   3   1        8.66       12.08      1.22 o
   0   3   1     3681.99     3989.70     49.08 o
   1   3   1     2049.90     2195.73     25.99 o
   2   3   1     3355.36     3387.95     36.49 o
   3   3   1       75.47       74.72      1.96 o
   4   3   1     3374.43     3023.94     41.22 o
   5   3   1        4.40        2.29      0.94 o
   6   3   1     3507.21     3410.62     51.47 o
   7   3   1      425.18      410.77      9.48 o
   8   3   1      334.89      326.65      9.49 o
   9   3   1       68.55       64.29      4.16 o
  10   3   1      446.38      474.28     12.33 o
  11   3   1       18.00       17.64      3.89 o
  12   3   1     1021.06     1017.35     24.25 o
  13   3   1       25.15       18.83      6.12 o
  14   3   1      265.73      270.98     14.10 o
  15   3   1       21.44       16.78      4.78 o
 -14   4   1      574.47      614.57     31.84 o
 -13   4   1        7.15        2.65      5.00 o
 -12   4   1      317.34      349.32     42.97 o
 -11   4   1        1.48        5.36      2.83 o
 -10   4   1     1752.72     1646.86     30.57 o
  -9   4   1       32.80       26.35      3.24 o
  -8   4   1     3195.10     3130.76     51.15 o
  -7   4   1       34.33       29.04      1.56 o
  -6   4   1     4993.66     5233.38     56.90 o
  -5   4   1       16.22       13.53      0.99 o
  -4   4   1     3297.51     3114.86     28.56 o
  -3   4   1       23.34       31.07      1.77 o
  -2   4   1     1326.66     1224.17     17.68 o
  -1   4   1      364.81      431.41      6.63 o
   0   4   1     1896.26     2030.68     24.24 o
   1   4   1      822.48      903.99     12.97 o
   2   4   1     1951.29     1807.78     21.97 o
   3   4   1        0.98        1.49      0.59 o
   4   4   1      311.02      284.11      5.18 o
   5   4   1       33.49       37.10      2.07 o
   6   4   1     2878.73     2709.96     49.52 o
   7   4   1      214.93      218.71      8.81 o
   8   4   1     1325.06     1315.37     27.78 o
   9   4   1       64.08       57.14      4.40 o
  10   4   1     1176.69     1147.32     25.39 o
  11   4   1       58.45       57.99      4.05 o
  12   4   1      471.45      470.90     14.90 o
  13   4   1       30.40       23.29      4.23 o
  14   4   1      159.32      158.01     10.47 o
  15   4   1       10.61        4.50      3.67 o
 -13   5   1        0.02       -1.11      3.01 o
 -12   5   1      213.98      226.88     12.98 o
 -11   5   1        2.22        9.89      6.69 o
 -10   5   1      892.27      849.09     19.19 o
  -9   5   1       38.75       33.40      3.49 o
  -8   5   1     2354.72     2407.79     33.35 o
  -7   5   1        0.96        0.77      0.71 o
  -6   5   1     2541.36     2571.93     28.80 o
  -5   5   1       50.40       48.23      1.83 o
  -4   5   1     1921.37     1898.97     19.91 o
  -3   5   1      179.61      188.33      3.77 o
  -2   5   1     5074.01     5325.83     56.66 o
  -1   5   1      399.23      450.79      6.15 o
   0   5   1     4404.17     4549.23     46.10 o
   1   5   1      482.50      497.98      7.97 o
   2   5   1     7193.43     7324.90     73.07 o
   3   5   1       80.17       96.56      2.39 o
   4   5   1     4789.38     4684.65     50.22 o
   5   5   1      323.51      329.61      8.03 o
   6   5   1     2615.27     2581.61     43.69 o
   7   5   1      258.88      255.00     10.33 o
   8   5   1     2632.38     2490.73     48.79 o
   9   5   1       60.44       56.97      4.81 o
  10   5   1     1212.12     1178.66     26.84 o
  11   5   1       49.62       43.63      4.29 o
  12   5   1      706.88      709.12     16.31 o
  13   5   1       15.54       17.47      4.61 o
  14   5   1       59.57       54.98      7.52 o
 -14   6   1      254.89      270.21     22.47 o
 -13   6   1       60.01       64.85      8.49 o
 -12   6   1      158.63      165.17      9.01 o
 -11   6   1        9.80       11.49      3.00 o
 -10   6   1      960.10      922.36     15.45 o
  -9   6   1        1.50        0.36      1.08 o
  -8   6   1        8.67       13.43      1.65 o
  -7   6   1        0.15        3.42      1.48 o
  -6   6   1     1603.77     1678.16     20.56 o
  -5   6   1        6.67        4.76      0.91 o
  -4   6   1     2396.03     2496.30     30.06 o
  -3   6   1       15.67       16.20      1.49 o
  -2   6   1      156.53      142.11      3.30 o
  -1   6   1      176.95      194.50      3.43 o
   0   6   1     7302.87     8122.24     88.92 o
   1   6   1       15.80       14.98      1.19 o
   2   6   1     2692.55     2785.27     29.64 o
   3   6   1       13.21        8.16      1.05 o
   4   6   1     5687.04     5788.84     66.23 o
   5   6   1       37.64       40.79      3.84 o
   6   6   1     1599.46     1606.64     27.81 o
   7   6   1      193.34      177.55      8.93 o
   8   6   1     2347.90     2334.10     55.46 o
   9   6   1      100.16      108.23      6.18 o
  10   6   1     1137.07     1074.33     25.85 o
  11   6   1      133.94      134.27      6.70 o
  12   6   1      342.58      352.06     11.05 o
  13   6   1       28.07       24.39      5.15 o
  14   6   1      589.74      625.53     23.73 o
 -14   7   1      310.08      291.76     22.62 o
 -13   7   1       28.00       29.20      6.79 o
 -12   7   1      706.02      738.37     15.71 o
 -11   7   1        1.01        2.71      2.51 o
 -10   7   1      756.46      765.36     13.68 o
  -9   7   1        4.31        9.27      2.82 o
  -8   7   1     1304.46     1243.37     18.96 o
  -7   7   1       21.00       20.03      1.87 o
  -6   7   1      802.98      779.41     13.33 o
  -5   7   1      111.78       97.26      5.38 o
  -4   7   1     1007.89      922.87     16.85 o
  -3   7   1       25.13       29.74      2.77 o
  -2   7   1     4178.53     4476.84     48.80 o
  -1   7   1       41.44       50.87      2.21 o
   0   7   1     2064.92     2225.66     28.46 o
   1   7   1       30.89       36.88      1.83 o
   2   7   1     2982.68     3011.39     36.59 o
   3   7   1      112.74      112.61      3.22 o
   4   7   1     1330.17     1199.78     19.93 o
   5   7   1       12.55       14.34      2.68 o
   6   7   1     2412.78     2356.21     39.40 o
   7   7   1       83.65       71.41      5.38 o
   8   7   1     1904.80     1878.34     52.33 o
   9   7   1      153.48      159.26      9.92 o
  10   7   1     1257.09     1242.23     25.52 o
  11   7   1       18.49       12.10      3.03 o
  12   7   1      574.29      561.30     17.34 o
  13   7   1       34.03       33.49      6.23 o
 -14   8   1      383.07      418.29     27.52 o
 -13   8   1        0.15       -1.22      2.29 o
 -12   8   1      589.31      583.99     18.07 o
 -11   8   1       75.16       74.05      4.68 o
 -10   8   1      756.18      733.07     14.17 o
  -9   8   1       58.58       55.59      4.07 o
  -8   8   1     1255.02     1218.58     21.32 o
  -7   8   1       73.38       68.17      3.61 o
  -6   8   1     3286.82     3176.73     47.15 o
  -5   8   1      171.99      165.36      5.60 o
  -4   8   1     5409.63     5309.83     73.55 o
  -3   8   1      181.14      199.42      5.89 o
  -2   8   1     3952.20     4048.22     58.73 o
  -1   8   1      137.56      155.53      4.85 o
   0   8   1     1482.33     1555.95     20.26 o
   1   8   1       16.91       17.15      1.59 o
   2   8   1      285.35      283.00      5.09 o
   3   8   1       23.60       18.41      2.38 o
   4   8   1     1650.42     1623.20     25.17 o
   5   8   1      235.13      234.24      6.09 o
   6   8   1     1215.04     1169.89     25.56 o
   7   8   1      178.96      171.16      7.54 o
   8   8   1     2093.93     2132.60     59.53 o
   9   8   1       54.52       41.18      8.07 o
  10   8   1       37.88       32.89      4.80 o
  11   8   1        3.98        3.59      2.62 o
  12   8   1     1002.54      998.66     26.58 o
  13   8   1       21.15       20.97      5.70 o
 -13   9   1       17.92       17.00      4.61 o
 -12   9   1      318.07      327.80     13.11 o
 -11   9   1       25.10       24.24      4.32 o
 -10   9   1      864.12      820.87     19.64 o
  -9   9   1       32.05       29.17      3.52 o
  -8   9   1      819.51      800.43     16.57 o
  -7   9   1       58.83       50.40      3.89 o
  -6   9   1     1641.93     1576.05     26.20 o
  -5   9   1       29.25       31.94      3.52 o
  -4   9   1     3661.00     3750.92     60.38 o
  -3   9   1        9.12        9.35      4.07 o
  -2   9   1     2742.10     2874.37     38.39 o
  -1   9   1       57.32       67.12      3.37 o
   0   9   1      904.15      962.79     13.99 o
   1   9   1       42.10       48.68      3.34 o
   2   9   1     1625.86     1680.39     26.52 o
   3   9   1      609.68      622.07     13.09 o
   4   9   1     1423.22     1463.43     35.66 o
   5   9   1      264.67      282.16      7.70 o
   6   9   1     2452.96     2463.84     59.54 o
   7   9   1      319.14      307.39     10.79 o
   8   9   1      290.00      267.21     10.21 o
   9   9   1        9.86        9.66      3.13 o
  10   9   1      735.18      719.81     18.52 o
  11   9   1       60.45       48.04      9.25 o
  12   9   1      880.85      860.72     30.28 o
 -13  10   1        7.64        5.64      3.01 o
 -12  10   1      206.15      199.33     10.50 o
 -11  10   1       39.98       37.52      5.34 o
 -10  10   1      559.66      555.85     18.69 o
  -9  10   1        1.02       -1.96      1.96 o
  -8  10   1       89.74       95.45      5.91 o
  -7  10   1       12.30       15.22      2.67 o
  -6  10   1      694.36      706.01     16.48 o
  -5  10   1        0.57        0.90      1.74 o
  -4  10   1     2038.74     2092.36     36.76 o
  -3  10   1       33.07       46.51      4.06 o
  -2  10   1      620.62      691.28     13.57 o
  -1  10   1      114.74      118.49      4.47 o
   0  10   1     1310.89     1404.52     20.71 o
   1  10   1      142.60      146.92      5.21 o
   2  10   1     3504.70     3685.48     63.88 o
   3  10   1      112.75      120.20     12.76 o
   4  10   1     1348.44     1364.65     24.73 o
   5  10   1      272.33      270.92      8.99 o
   6  10   1      769.31      707.85     36.66 o
   7  10   1       85.21       93.15      7.80 o
   8  10   1      289.30      267.21     10.64 o
   9  10   1      157.11      165.27      7.02 o
  10  10   1      720.14      715.16     26.36 o
  11  10   1       70.79       58.82      8.30 o
 -12  11   1      630.20      616.67     34.23 o
 -11  11   1        1.84        2.43      2.98 o
 -10  11   1        3.49        2.60      3.83 o
  -9  11   1       31.97       34.40      7.55 o
  -8  11   1      179.17      175.41      8.30 o
  -7  11   1       85.72       92.33      7.79 o
  -6  11   1      677.56      675.34     15.98 o
  -5  11   1      163.28      164.94      6.41 o
  -4  11   1     1754.12     1815.91     30.44 o
  -3  11   1      252.72      260.42      8.68 o
  -2  11   1      625.16      701.79     14.17 o
  -1  11   1      301.65      315.03      9.09 o
   0  11   1      999.19     1044.38     21.64 o
   1  11   1      351.69      376.53     11.61 o
   2  11   1     2071.58     2147.46     42.15 o
   3  11   1      238.48      227.07     13.56 o
   4  11   1      752.87      771.43     19.76 o
   5  11   1       33.31       30.58      3.12 o
   6  11   1      474.44      439.17     19.34 o
   7  11   1       55.12       47.60     10.88 o
   8  11   1      825.08      808.11     57.49 o
   9  11   1       16.45       28.03      9.98 o
  10  11   1      319.55      323.39     15.85 o
  11  11   1      171.73      162.03     19.96 o
 -11  12   1        1.56       -2.34      2.94 o
 -10  12   1      517.71      489.47     18.60 o
  -9  12   1       60.60       57.73      7.29 o
  -8  12   1      312.12      264.78     18.66 o
  -7  12   1       46.44       41.77      5.20 o
  -6  12   1     1199.62     1192.28     27.36 o
  -5  12   1       88.77       92.58      6.42 o
  -4  12   1      218.12      216.38      8.83 o
  -3  12   1      277.31      280.54      8.64 o
  -2  12   1      108.25      134.15      6.64 o
  -1  12   1      226.67      251.80      7.73 o
   0  12   1     2401.70     2469.18     49.72 o
   1  12   1      337.53      342.58     11.03 o
   2  12   1     1233.19     1186.07     26.14 o
   3  12   1      145.63      146.85      7.21 o
   4  12   1      353.89      344.77     11.46 o
   5  12   1       56.73       87.89      8.99 o
   6  12   1      330.74      339.21     14.85 o
   7  12   1       92.92      109.86      6.74 o
   8  12   1      457.60      446.98     16.35 o
   9  12   1       21.45       13.44      6.81 o
  10  12   1      863.80      824.47     28.94 o
 -10  13   1      474.41      438.52     18.02 o
  -9  13   1       24.19       16.42      4.80 o
  -8  13   1      581.29      545.05     20.37 o
  -7  13   1        0.20        1.18      2.75 o
  -6  13   1      175.09      176.14     11.98 o
  -5  13   1       21.77       20.32      3.93 o
  -4  13   1      490.32      498.96     15.62 o
  -3  13   1        0.23       -1.52      1.52 o
  -2  13   1      332.51      356.74      9.31 o
  -1  13   1        6.24        9.53      3.12 o
   0  13   1      675.13      674.05     19.24 o
   1  13   1       29.06       37.11      4.85 o
   2  13   1     1032.96     1032.45     25.83 o
   3  13   1       56.40       59.63      5.29 o
   4  13   1      141.51      133.32      7.16 o
   5  13   1        7.37        2.41      3.52 o
   6  13   1      962.85      948.34     30.16 o
   7  13   1       65.68       84.90      8.04 o
   8  13   1      188.86      181.14     19.68 o
  -9  14   1       41.12       24.13      5.72 o
  -8  14   1      332.08      311.90     15.30 o
  -7  14   1        5.42        2.19      3.39 o
  -6  14   1      396.30      367.49     16.65 o
  -5  14   1       30.02       23.43      4.37 o
  -4  14   1      344.54      326.18     12.65 o
  -3  14   1        2.69        4.30      2.23 o
  -2  14   1      331.45      342.24     12.97 o
  -1  14   1       18.04       11.02      3.55 o
   0  14   1     1448.21     1416.44     33.23 o
   1  14   1      133.73      112.24      8.74 o
   2  14   1      809.32      789.50     26.23 o
   3  14   1        0.44       -1.57      2.40 o
   4  14   1      328.58      335.60     11.62 o
   5  14   1       64.17       61.68      7.73 o
   6  14   1       98.40       74.94      8.75 o
   7  14   1       15.05        5.99      4.16 o
  -7  15   1       48.78       53.07      7.48 o
  -6  15   1      636.37      624.14     23.51 o
  -5  15   1       81.95       76.51      8.96 o
  -4  15   1      274.06      279.81     12.24 o
  -3  15   1      146.07      151.16     10.30 o
  -2  15   1      555.91      543.32     17.53 o
  -1  15   1      414.40      395.91     14.67 o
   0  15   1     1439.23      901.87     39.28 o
   1  15   1      308.58      321.87     15.37 o
   2  15   1      538.02      540.97     25.94 o
   3  15   1      104.37      108.82      9.14 o
   4  15   1      400.48      392.93     12.75 o
   5  15   1       10.99        4.85      3.62 o
  -4  16   1      352.50      349.36     26.12 o
  -3  16   1      173.55      182.93      9.93 o
  -2  16   1      481.86      498.88     17.16 o
  -1  16   1      287.39      280.24     12.35 o
   0  16   1      462.76      457.53     21.06 o
   1  16   1      336.77      321.28     23.65 o
   2  16   1      536.54      518.69     20.98 o
  -2 -17   2      909.72      865.38     31.44 o
  -1 -17   2       34.54       21.80      6.71 o
   0 -17   2      305.14      266.98     18.74 o
   1 -17   2       77.97       82.04     10.36 o
   2 -17   2      573.19      577.54     29.91 o
   3 -17   2       19.25       14.27      4.38 o
  -5 -16   2       68.45       66.97      7.56 o
  -4 -16   2      623.37      561.34     20.97 o
  -3 -16   2      119.29       96.79      8.87 o
  -2 -16   2      253.99      245.41     13.20 o
  -1 -16   2       15.50       20.61      7.65 o
   0 -16   2      214.27      225.68     16.77 o
   1 -16   2        4.31       19.93      5.43 o
   2 -16   2      356.10      322.16     15.60 o
   3 -16   2       20.04       17.17      5.23 o
   4 -16   2      638.77      661.08     24.72 o
   5 -16   2       20.90       24.79      5.48 o
   6 -16   2      275.73      266.22     14.63 o
  -7 -15   2      158.15      155.02     10.90 o
  -6 -15   2      200.31      185.76     11.55 o
  -5 -15   2      148.45      130.23      9.23 o
  -4 -15   2     1117.17     1096.99     25.50 o
  -3 -15   2       69.15       58.97      7.30 o
  -2 -15   2      269.48      279.69     13.68 o
  -1 -15   2        3.65        3.14      3.99 o
   0 -15   2      406.30      421.38     17.17 o
   1 -15   2       28.93       31.06      5.51 o
   2 -15   2     1093.18     1142.96     27.75 o
   3 -15   2       68.64       70.02      9.96 o
   4 -15   2      572.50      598.08     32.55 o
   5 -15   2       37.67       32.22      6.30 o
   6 -15   2      387.11      378.66     16.96 o
   7 -15   2       11.76        9.13      4.21 o
   8 -15   2      380.14      398.67     18.90 o
  -9 -14   2       76.58       81.77     15.87 o
  -8 -14   2      695.47      688.96     42.38 o
  -7 -14   2       69.54       75.55      7.43 o
  -6 -14   2      798.69      759.27     20.23 o
  -5 -14   2      218.44      226.56      9.16 o
  -4 -14   2      529.82      522.75     15.00 o
  -3 -14   2       15.52       14.05      3.06 o
  -2 -14   2      297.88      287.58     13.46 o
  -1 -14   2       62.70       39.76     15.65 o
   0 -14   2     1068.93     1084.03     31.26 o
   1 -14   2       11.35       12.37      2.59 o
   2 -14   2     2602.21     2773.21     54.70 o
   3 -14   2      139.98      143.20     14.92 o
   4 -14   2     1223.12     1343.30     37.80 o
   5 -14   2      122.56      129.46      9.50 o
   6 -14   2      695.51      698.44     23.80 o
   7 -14   2       66.31       70.31      7.36 o
   8 -14   2      524.08      536.23     20.20 o
   9 -14   2       10.14        7.46      3.72 o
 -10 -13   2      386.55      356.47     17.09 o
  -9 -13   2      132.64      123.04      9.88 o
  -8 -13   2      572.14      563.90     21.46 o
  -7 -13   2      153.46      151.22     10.32 o
  -6 -13   2      973.11      962.43     29.71 o
  -5 -13   2        0.19       -0.06      1.88 o
  -4 -13   2      208.02      190.09      6.99 o
  -3 -13   2       59.33       62.54      5.02 o
  -2 -13   2      894.04      939.56     21.46 o
  -1 -13   2        2.69        9.08      3.67 o
   0 -13   2      988.40     1006.19     21.63 o
   1 -13   2      108.85      124.27      5.66 o
   2 -13   2     1341.71     1415.13     24.58 o
   3 -13   2      114.00      122.38      7.48 o
   4 -13   2      534.01      571.74     17.60 o
   5 -13   2       70.70       66.37      6.83 o
   6 -13   2      934.81      933.25     28.17 o
   7 -13   2       16.79       10.97      5.66 o
   8 -13   2      713.91      699.88     28.52 o
   9 -13   2       16.54       13.85      3.98 o
  10 -13   2      225.99      224.59     12.01 o
  11 -13   2        5.16        3.06      3.24 o
 -11 -12   2       72.02       57.34     12.47 o
 -10 -12   2      924.06      850.13     28.86 o
  -9 -12   2       53.68       61.21     11.78 o
  -8 -12   2      931.23      872.73     28.22 o
  -7 -12   2       52.22       35.91      5.90 o
  -6 -12   2       43.66       24.67      4.43 o
  -5 -12   2       81.75       85.96      5.60 o
  -4 -12   2     1518.63     1568.54     40.29 o
  -3 -12   2      250.55      256.22     10.79 o
  -2 -12   2      584.04      605.28     15.33 o
  -1 -12   2      100.70      103.13      5.34 o
   0 -12   2     1704.07     1786.76     29.10 o
   1 -12   2        2.29        0.67      1.92 o
   2 -12   2       24.50       31.96      3.12 o
   3 -12   2      220.05      245.85     16.97 o
   4 -12   2      386.00      459.48     32.04 o
   5 -12   2       39.46       52.13      7.16 o
   6 -12   2      574.76      597.86     20.05 o
   7 -12   2        4.90        1.97      2.61 o
   8 -12   2      929.34      908.69     26.96 o
   9 -12   2        4.11       -1.27      2.61 o
  10 -12   2      515.18      502.02     33.28 o
  11 -12   2        5.23        6.70      3.85 o
 -12 -11   2      469.82      433.60     20.39 o
 -11 -11   2       42.36       32.16      6.58 o
 -10 -11   2      328.59      292.24     11.96 o
  -9 -11   2       43.61       43.09      5.17 o
  -8 -11   2      591.33      521.05     38.20 o
  -7 -11   2       15.09       20.09      4.89 o
  -6 -11   2     1784.48     1839.25     46.98 o
  -5 -11   2      246.49      249.14     21.47 o
  -4 -11   2     1994.99     1967.46     38.86 o
  -3 -11   2      310.95      310.30      9.91 o
  -2 -11   2     2625.13     2720.46     45.30 o
  -1 -11   2       17.18       20.84      2.29 o
   0 -11   2      388.80      415.37      9.03 o
   1 -11   2       86.75      107.59      4.55 o
   2 -11   2     2358.88     2521.35     38.02 o
   3 -11   2      410.59      420.87     11.01 o
   4 -11   2     1661.53     1823.58     44.63 o
   5 -11   2       23.25       27.17      4.34 o
   6 -11   2     1612.34     1697.41     36.49 o
   7 -11   2        2.37        3.47      3.39 o
   8 -11   2      559.72      572.61     18.89 o
   9 -11   2       19.79       15.17      4.05 o
  10 -11   2      363.28      389.22     14.92 o
  11 -11   2       10.63        9.20      4.07 o
  12 -11   2      507.37      527.87     22.78 o
 -12 -10   2      817.23      801.49     45.66 o
 -11 -10   2       32.08       27.49      5.04 o
 -10 -10   2     1190.28     1177.46     28.95 o
  -9 -10   2       31.43       36.62      5.19 o
  -8 -10   2      868.00      911.38     19.31 o
  -7 -10   2      118.66      130.21      5.87 o
  -6 -10   2     1993.97     2017.98     49.81 o
  -5 -10   2      101.51      104.72      7.90 o
  -4 -10   2     2573.83     2631.16     49.47 o
  -3 -10   2       34.90       30.54      3.01 o
  -2 -10   2      639.13      680.32     25.72 o
  -1 -10   2      181.72      192.09      4.82 o
   0 -10   2     2986.79     3259.23     39.49 o
   1 -10   2      223.03      251.60      6.27 o
   2 -10   2     2704.20     2877.78     38.48 o
   3 -10   2      230.01      240.74      9.33 o
   4 -10   2     3724.67     3934.00     63.09 o
   5 -10   2        0.08       -0.83      2.43 o
   6 -10   2      445.00      474.44     13.90 o
   7 -10   2       13.72       13.74      2.82 o
   8 -10   2     1994.02     2083.71     59.47 o
   9 -10   2       34.88      105.78     10.98 o
  10 -10   2     1133.77     1211.56     38.48 o
  11 -10   2       18.69       19.65      4.54 o
  12 -10   2      196.04      221.79     12.65 o
  13 -10   2        2.64        3.97      3.02 o
 -13  -9   2      263.05      283.16     15.79 o
 -12  -9   2      645.57      667.78     20.63 o
 -11  -9   2       58.90       49.33      7.32 o
 -10  -9   2      241.47      234.52     10.70 o
  -9  -9   2       90.02      105.71      7.03 o
  -8  -9   2     2106.58     2148.70     36.83 o
  -7  -9   2      151.09      151.14      6.13 o
  -6  -9   2     2444.94     2520.94     37.20 o
  -5  -9   2      150.42      170.27      4.86 o
  -4  -9   2     3479.17     3610.55     50.21 o
  -3  -9   2        1.27        3.07      1.17 o
  -2  -9   2     1284.11     1367.68     24.82 o
  -1  -9   2        5.17        3.83      1.00 o
   0  -9   2     1706.19     1755.76     22.50 o
   1  -9   2        9.58       17.44      1.79 o
   2  -9   2     3283.07     3509.91     51.82 o
   3  -9   2        2.29        6.05      3.40 o
   4  -9   2      303.40      318.15      8.55 o
   5  -9   2      125.05      117.97      5.10 o
   6  -9   2      475.69      535.66     14.48 o
   7  -9   2       25.01       22.92      3.40 o
   8  -9   2     1366.78     1426.70     30.52 o
   9  -9   2       25.39       26.30      3.14 o
  10  -9   2      663.08      699.47     20.06 o
  11  -9   2        4.25        3.48      2.73 o
  13  -9   2        1.46       -0.37      1.95 o
 -14  -8   2     1170.05     1161.91     36.60 o
 -13  -8   2       23.78       15.76      5.14 o
 -12  -8   2        2.82       -2.53      2.53 o
 -11  -8   2        2.45        0.66      2.42 o
 -10  -8   2      154.69      128.12      7.79 o
  -9  -8   2       58.14       80.68     14.05 o
  -8  -8   2     1572.38     1544.27     34.05 o
  -7  -8   2      143.14      146.41      7.46 o
  -6  -8   2     3154.77     3051.51     43.42 o
  -5  -8   2      232.46      245.28      5.24 o
  -4  -8   2     3813.56     4071.14     47.21 o
  -3  -8   2       54.10       55.28      2.17 o
  -2  -8   2     3774.74     4081.97     44.58 o
  -1  -8   2       90.04       97.96      3.38 o
   0  -8   2     1256.42     1389.67     16.14 o
   1  -8   2      414.96      453.91      7.33 o
   2  -8   2     2410.23     2529.82     33.30 o
   3  -8   2        2.71        1.55      1.18 o
   4  -8   2        4.48       11.68      2.53 o
   5  -8   2       31.01       30.49      2.77 o
   6  -8   2      261.74      292.80      7.88 o
   7  -8   2       14.56       13.27      2.52 o
   8  -8   2     1385.19     1373.99     28.93 o
   9  -8   2        5.22        8.19      3.78 o
  10  -8   2      659.04      657.51     16.57 o
  11  -8   2        3.58        2.27      2.24 o
 -14  -7   2        5.54        5.78      4.13 o
 -13  -7   2        5.91        1.52      2.79 o
 -12  -7   2        9.07        4.31      2.97 o
 -11  -7   2       43.57       33.04      4.85 o
 -10  -7   2      257.05      257.36     10.51 o
  -9  -7   2        5.29       14.06      4.94 o
  -8  -7   2     2579.84     2513.74     57.09 o
  -7  -7   2       30.42       34.76      4.57 o
  -6  -7   2      942.98     1079.07     18.70 o
  -5  -7   2        0.08        1.22      1.01 o
  -4  -7   2      511.28      484.43      7.08 o
  -3  -7   2      101.44      104.86      2.67 o
  -2  -7   2     3485.13     3862.26     41.95 o
  -1  -7   2      396.12      433.00      6.98 o
   0  -7   2     7050.57     7702.10     72.68 o
   1  -7   2      469.93      526.94      7.30 o
   2  -7   2     4847.29     5562.47     81.11 o
   3  -7   2       11.07       13.91      1.34 o
   4  -7   2      972.86     1105.14     16.40 o
   5  -7   2        1.02        2.16      1.06 o
   6  -7   2      641.65      676.83     13.47 o
   7  -7   2        1.24       -1.25      1.25 o
   8  -7   2     3611.37     3688.55     67.71 o
   9  -7   2        6.71        8.07      3.10 o
  10  -7   2     1430.57     1424.78     55.15 o
  11  -7   2        1.32       11.16      6.86 o
 -15  -6   2       21.80       16.97      5.11 o
 -14  -6   2     1152.61     1254.56     37.36 o
 -13  -6   2        7.64        6.99      3.80 o
 -12  -6   2       97.12       95.16      6.57 o
 -11  -6   2        1.19        0.66      2.26 o
 -10  -6   2     1609.42     1496.29     32.11 o
  -9  -6   2        0.85       -0.92      2.36 o
  -8  -6   2      771.05      966.70     21.87 o
  -7  -6   2       14.68       11.49      1.97 o
  -6  -6   2      149.92      187.25      4.84 o
  -5  -6   2        1.65        0.86      0.90 o
  -4  -6   2     3611.49     3801.15     36.82 o
  -3  -6   2        0.80        0.57      0.59 o
  -2  -6   2      961.08      964.06     11.39 o
  -1  -6   2       85.80      102.89      2.51 o
   0  -6   2     6415.44     7692.89     81.23 o
   1  -6   2       41.00       52.73      2.01 o
   2  -6   2     1786.47     1977.09     24.04 o
   3  -6   2        0.07       -0.62      0.62 o
   4  -6   2     1274.92     1339.18     18.22 o
   5  -6   2        2.05        0.44      0.90 o
   6  -6   2     4917.98     4894.01     59.38 o
   7  -6   2        0.86        1.05      1.23 o
   8  -6   2     3582.30     3573.46     70.70 o
   9  -6   2       47.50       49.42      5.32 o
  10  -6   2      578.43      541.84     16.69 o
  11  -6   2       19.59       15.34      4.75 o
 -15  -5   2      114.73      127.51      9.89 o
 -14  -5   2      881.52      921.75     29.40 o
 -13  -5   2       35.13       31.22      4.82 o
 -12  -5   2     1023.97     1000.59     24.41 o
 -11  -5   2      191.86      194.85      7.41 o
 -10  -5   2     2177.86     2303.03     44.75 o
  -9  -5   2      153.44      182.36      7.69 o
  -8  -5   2     4022.36     4105.32     71.87 o
  -7  -5   2      467.76      485.96      9.88 o
  -6  -5   2      615.76      544.73      9.26 o
  -5  -5   2     1023.58     1127.26     19.76 o
  -4  -5   2     1443.76     1439.50     15.96 o
  -3  -5   2      108.60      121.23      2.65 o
  -2  -5   2    14032.09    16587.42    170.80 o
  -1  -5   2       52.12       59.38      1.92 o
   0  -5   2     4660.86     5438.74     56.66 o
   1  -5   2       51.73       63.77      2.83 o
   2  -5   2     4498.13     5100.04     62.25 o
   3  -5   2        0.43       -0.21      0.63 o
   4  -5   2       30.17       83.62      2.74 o
   5  -5   2        7.57        6.79      1.11 o
   6  -5   2     2141.27     2048.64     29.05 o
   7  -5   2       45.14       46.66      4.56 o
   8  -5   2     1532.11     1499.11     27.27 o
   9  -5   2      231.98      224.64      9.23 o
  10  -5   2      515.35      567.22     31.84 o
 -15  -4   2       13.29       11.65      4.19 o
 -14  -4   2      595.86      627.85     22.27 o
 -13  -4   2       44.93       36.11      4.90 o
 -12  -4   2      844.19      857.66     21.82 o
 -11  -4   2       75.76       71.08      4.20 o
 -10  -4   2     2993.46     2970.58     54.94 o
  -9  -4   2      135.49      136.36      6.37 o
  -8  -4   2     1980.66     1911.35     31.99 o
  -7  -4   2      466.50      497.93      9.79 o
  -6  -4   2     1711.09     1653.94     20.80 o
  -5  -4   2      703.45      737.76     10.45 o
  -4  -4   2     8922.23     9111.57    100.53 o
  -3  -4   2      203.99      226.52      3.83 o
  -2  -4   2    13918.40    15386.83    158.37 o
  -1  -4   2       47.86       44.83      1.82 o
   0  -4   2     5290.89     6042.21     66.81 o
   1  -4   2       24.83       21.82      1.67 o
   2  -4   2     1356.04     1211.87     17.77 o
   3  -4   2        3.99        1.93      0.86 o
   4  -4   2     6282.09     6081.69    146.98 o
   5  -4   2        0.47        1.47      0.86 o
   6  -4   2     2192.27     2128.18     77.71 o
   7  -4   2       24.14       19.03      3.23 o
   8  -4   2      555.50      533.86     14.54 o
   9  -4   2      112.53      116.49      5.30 o
  10  -4   2       14.61        9.06      2.49 o
  11  -4   2        0.38       -1.52      4.20 o
  12  -4   2      436.42      480.96     26.44 o
 -15  -3   2        2.76        1.31      2.98 o
 -14  -3   2      530.06      548.31     19.91 o
 -13  -3   2        4.34        4.80      2.54 o
 -12  -3   2      933.79      956.01     23.02 o
 -11  -3   2        2.45        3.24      2.01 o
 -10  -3   2     2720.63     2559.40     41.90 o
  -9  -3   2       62.87       61.21      4.48 o
  -8  -3   2      299.66      284.79      6.87 o
  -7  -3   2        8.26        9.97      1.27 o
  -6  -3   2      343.23      270.35      5.15 o
  -5  -3   2       97.45       99.25      2.39 o
  -4  -3   2     9957.19    10459.77    139.10 o
  -3  -3   2     1143.06     1259.96     21.29 o
  -2  -3   2     2188.93     2174.38     29.95 o
  -1  -3   2       22.60       14.56      1.22 o
   0  -3   2     8159.38     9236.31    108.91 o
   1  -3   2        1.39       -0.57      0.57 o
   2  -3   2    10650.27    11578.98    175.01 o
   3  -3   2        0.86       -0.85      0.85 o
   4  -3   2    15264.46    15656.71    243.64 o
   5  -3   2       46.10       46.35      6.09 o
   6  -3   2     3423.79     3398.00     77.37 o
   7  -3   2       10.99       12.86      2.32 o
   8  -3   2      636.21      595.69     15.40 o
   9  -3   2       22.29       19.41      5.56 o
  10  -3   2      511.77      493.41     16.84 o
  11  -3   2      221.81      213.45     10.97 o
  12  -3   2      457.65      447.81     25.54 o
  13  -3   2       79.54       65.67     11.87 o
 -16  -2   2      161.54      173.14     10.85 o
 -15  -2   2        4.47        0.70      3.44 o
 -14  -2   2      599.57      635.09     18.18 o
 -13  -2   2        6.65        7.15      2.69 o
 -12  -2   2      801.66      830.02     20.41 o
 -11  -2   2       17.49       16.50      3.01 o
 -10  -2   2     1094.49     1100.84     23.64 o
  -9  -2   2       17.39       13.33      2.66 o
  -8  -2   2     2229.79     2211.82     29.48 o
  -7  -2   2        0.13        0.49      0.61 o
  -6  -2   2     1477.44     1383.39     17.53 o
  -5  -2   2      619.99      666.03      8.05 o
  -4  -2   2      224.09      153.30      3.39 o
  -3  -2   2     1507.90     1563.08     32.17 o
  -2  -2   2     3273.73     3325.39     56.76 o
  -1  -2   2       13.34       12.92      0.92 o
   0  -2   2     7129.67     7963.07     89.86 o
   1  -2   2        5.28       -1.10      1.10 o
   2  -2   2    65399.87    63680.82    864.95 o
   3  -2   2       10.32       10.89      1.01 o
   4  -2   2      763.42      664.91     10.33 o
   5  -2   2       12.63       11.75      1.77 o
   6  -2   2     2209.49     2221.50     43.04 o
   7  -2   2        4.66        3.26      1.49 o
   8  -2   2     1249.67     1269.42     27.31 o
   9  -2   2      100.44      108.12     11.14 o
  10  -2   2     1449.48     1493.74     53.65 o
  11  -2   2      235.47      235.85     11.69 o
  12  -2   2     1310.97     1321.93     36.33 o
  13  -2   2       63.55       76.08     13.15 o
  14  -2   2     1069.86     1206.30     51.58 o
 -16  -1   2      395.14      452.44     17.44 o
 -15  -1   2        5.36        5.36      3.24 o
 -14  -1   2      602.46      652.23     17.97 o
 -13  -1   2        7.62        7.97      2.64 o
 -12  -1   2     1398.09     1490.97     31.02 o
 -11  -1   2        0.04        0.50      1.56 o
 -10  -1   2     1142.37     1177.90     21.78 o
  -9  -1   2       75.88       77.10      6.08 o
  -8  -1   2     1880.30     1883.77     24.95 o
  -7  -1   2      155.93      145.00      3.38 o
  -6  -1   2     3419.69     3081.76     35.86 o
  -5  -1   2       36.03       47.20      1.35 o
  -4  -1   2     4645.57     4580.91     73.62 o
  -3  -1   2        0.74       -0.61      0.61 o
  -2  -1   2    15287.40    15470.82    233.29 o
  -1  -1   2       46.89       49.09      1.30 o
   0  -1   2    29911.45    30609.88    389.06 o
   1  -1   2       54.39       50.20      1.38 o
   2  -1   2        4.84       18.87      0.91 o
   3  -1   2        0.51        0.33      0.48 o
   4  -1   2     8283.91     8217.21    115.58 o
   5  -1   2       11.10       12.58      1.49 o
   6  -1   2     2028.49     1953.01     28.06 o
   7  -1   2        4.67        3.34      1.01 o
   8  -1   2     5085.78     4961.86     68.76 o
   9  -1   2        5.66        4.28      1.21 o
  10  -1   2      217.73      208.44      6.42 o
  11  -1   2        7.48        7.59      1.66 o
  12  -1   2      449.26      455.08     10.81 o
  13  -1   2        0.04        3.64      5.46 o
  14  -1   2     1382.87     1546.54     38.76 o
  15  -1   2        1.34        4.58      3.34 o
 -16   0   2      409.90      481.85     18.78 o
 -15   0   2        0.06       -1.33      2.29 o
 -14   0   2      564.03      591.68     21.45 o
 -13   0   2        0.12       -0.85      1.80 o
 -12   0   2      164.11      174.91      7.34 o
 -11   0   2        0.40       -1.36      1.36 o
 -10   0   2     2508.45     2489.90     40.43 o
  -9   0   2      134.19      145.53      8.79 o
  -8   0   2     3917.30     3811.92     47.14 o
  -7   0   2       93.68       94.56      2.65 o
  -6   0   2      659.76      582.23      8.68 o
  -5   0   2        0.01       -0.54      0.54 o
  -4   0   2     1152.55     1057.17     16.17 o
  -3   0   2      128.63      134.31      2.66 o
  -2   0   2     3409.21     3384.95     54.47 o
  -1   0   2        8.68       -0.64      0.64 o
   0   0   2      846.39      842.74      9.11 o
   1   0   2       41.57       35.07      1.03 o
   2   0   2     8459.24     8037.89    105.60 o
   3   0   2      167.19      165.07      2.52 o
   4   0   2     2928.59     2754.39     28.82 o
   5   0   2      322.24      334.41      4.99 o
   6   0   2     7783.50     7608.90     87.17 o
   7   0   2       70.04       71.07      2.47 o
   8   0   2      814.61      770.90     15.73 o
   9   0   2        1.99        3.52      1.54 o
  10   0   2      775.50      756.58     20.16 o
  11   0   2        0.13        1.01      1.54 o
  12   0   2      775.12      767.24     16.81 o
  13   0   2        2.57        2.68      1.92 o
  14   0   2      192.47      208.70     12.57 o
  15   0   2        0.39        0.25      3.04 o
 -16   1   2      166.88      194.53      9.65 o
 -15   1   2        1.08       -0.43      2.33 o
 -14   1   2      505.53      562.50     15.46 o
 -13   1   2        1.47        1.85      1.87 o
 -12   1   2     1055.41     1093.17     23.49 o
 -11   1   2        0.56        0.58      1.47 o
 -10   1   2     3508.25     3542.64     66.19 o
  -9   1   2       26.66       29.10      2.78 o
  -8   1   2     2007.67     1967.85     26.54 o
  -7   1   2        4.23        4.78      1.13 o
  -6   1   2       57.14       30.18      1.52 o
  -5   1   2       21.07       17.22      1.22 o
  -4   1   2     1823.09     1720.63     21.32 o
  -3   1   2        5.23        0.80      0.58 o
  -2   1   2     2934.56     2767.32     35.17 o
  -1   1   2       32.06       22.50      0.98 o
   0   1   2     4050.76     4402.16     42.06 o
   1   1   2      449.21      467.84      7.41 o
   2   1   2     1019.86      901.14     20.85 o
   3   1   2        9.43        9.02      1.00 o
   4   1   2     4800.67     4838.57     55.53 o
   5   1   2      327.96      335.83      4.39 o
   6   1   2     3131.15     2812.14     32.20 o
   7   1   2       23.13       19.65      1.48 o
   8   1   2     1506.37     1417.08     27.22 o
   9   1   2       70.79       70.79      4.99 o
  10   1   2      217.67      220.44      9.00 o
  11   1   2       26.83       22.75      3.68 o
  12   1   2      439.50      463.06     12.90 o
  13   1   2       17.00       16.97      2.97 o
  14   1   2      657.61      709.09     22.45 o
  15   1   2       18.04       14.27      4.91 o
 -16   2   2      193.06      228.75     13.27 o
 -15   2   2        9.87        5.55      2.74 o
 -14   2   2      258.24      268.38     14.60 o
 -13   2   2       18.12       16.14      5.16 o
 -12   2   2     2814.71     2892.22     67.55 o
 -11   2   2        4.51        2.87      2.29 o
 -10   2   2     1220.38     1245.06     27.80 o
  -9   2   2        0.05        0.37      1.38 o
  -8   2   2     1929.71     1873.70     26.16 o
  -7   2   2       54.25       58.68      2.11 o
  -6   2   2     2220.91     2087.03     25.77 o
  -5   2   2      135.94      136.68      2.84 o
  -4   2   2    14042.93    14510.33    155.51 o
  -3   2   2      177.27      186.20      3.00 o
  -2   2   2    12709.14    12957.53    219.16 o
  -1   2   2      185.53      195.83      2.89 o
   0   2   2      328.47      228.60      3.58 o
   1   2   2     2020.44     2164.92     26.20 o
   2   2   2     6098.90     6240.32    123.08 o
   3   2   2       24.20       25.62      1.63 o
   4   2   2     3335.31     3342.26     38.76 o
   5   2   2        7.31        5.66      0.95 o
   6   2   2     1153.52     1094.40     16.49 o
   7   2   2       14.47       19.99      1.77 o
   8   2   2     2066.10     1965.57     37.67 o
   9   2   2        9.08        7.34      1.69 o
  10   2   2      470.66      466.59     15.25 o
  11   2   2       53.17       52.85      5.35 o
  12   2   2      935.20      941.47     20.10 o
  13   2   2       83.22       75.54      5.40 o
  14   2   2      548.33      581.75     20.32 o
  15   2   2       19.27       11.84      3.94 o
 -15   3   2       25.64       19.41      7.61 o
 -14   3   2     1191.62     1231.91     51.61 o
 -13   3   2        6.06       10.48      4.38 o
 -12   3   2        9.64       -4.57      5.91 o
 -11   3   2        0.21        2.32      2.20 o
 -10   3   2      810.92      829.38     20.59 o
  -9   3   2        0.01       -0.92      1.59 o
  -8   3   2     1151.49     1069.63     18.43 o
  -7   3   2       65.38       73.11      2.31 o
  -6   3   2    11140.51    11418.11    115.13 o
  -5   3   2      137.09      136.50      2.76 o
  -4   3   2    18293.08    19163.10    165.78 o
  -3   3   2      396.70      413.22      5.62 o
  -2   3   2     3923.15     4040.03     44.64 o
  -1   3   2        1.59       -0.55      0.55 o
   0   3   2    12515.51    13289.33    137.94 o
   1   3   2      135.73      163.38      2.81 o
   2   3   2    11974.79    12355.12    123.75 o
   3   3   2      764.58      790.66     10.47 o
   4   3   2     8609.65     8445.32     94.99 o
   5   3   2       21.92       20.25      1.68 o
   6   3   2     2672.31     2585.85     61.91 o
   7   3   2       12.66        8.85      1.63 o
   8   3   2     1844.99     1867.02     36.75 o
   9   3   2       76.53       80.34      4.62 o
  10   3   2     1444.81     1427.17     29.53 o
  11   3   2       53.51       44.05      5.40 o
  12   3   2     1213.28     1215.56     27.85 o
  13   3   2       16.00       13.97      3.60 o
  14   3   2      371.79      367.23     15.87 o
  15   3   2        0.08       -3.13      3.13 o
 -15   4   2        1.39        5.42      5.44 o
 -14   4   2      192.33      227.90     18.42 o
 -13   4   2       10.07        8.08      5.56 o
 -12   4   2      257.23      251.00     13.28 o
 -11   4   2       10.55        5.20      3.38 o
 -10   4   2      220.01      217.99      8.14 o
  -9   4   2        4.98        6.34      2.06 o
  -8   4   2     3369.08     3188.15     42.22 o
  -7   4   2       40.72       39.57      1.68 o
  -6   4   2     1292.01     1231.13     14.16 o
  -5   4   2       72.64       76.15      1.87 o
  -4   4   2     6881.67     7064.81     59.34 o
  -3   4   2       45.12       47.23      1.84 o
  -2   4   2     4552.42     4686.64     54.65 o
  -1   4   2       15.82       22.71      1.39 o
   0   4   2       57.49       30.92      1.70 o
   1   4   2      428.54      447.11      6.46 o
   2   4   2    11168.04    11534.53    114.57 o
   3   4   2     2373.63     2500.21     30.30 o
   4   4   2     1124.48     1112.76     15.85 o
   5   4   2      545.88      537.81      9.11 o
   6   4   2     7979.39     7475.88    128.15 o
   7   4   2      261.64      253.89      7.51 o
   8   4   2     3366.85     3248.27     91.74 o
   9   4   2      294.61      283.36      9.55 o
  10   4   2     1511.31     1478.38     31.44 o
  11   4   2       55.94       54.70      4.53 o
  12   4   2      667.06      658.57     18.64 o
  13   4   2       22.88       22.60      6.54 o
  14   4   2       90.39      105.73      9.11 o
 -15   5   2       10.25        4.49      5.62 o
 -14   5   2      455.90      476.92     20.07 o
 -13   5   2       90.44       90.76     10.79 o
 -12   5   2      188.28      196.52     13.01 o
 -11   5   2       40.14       37.58      3.73 o
 -10   5   2     1552.08     1453.46     25.22 o
  -9   5   2       49.67       46.30      2.65 o
  -8   5   2     2047.26     1817.40     23.62 o
  -7   5   2       21.67       15.82      1.39 o
  -6   5   2     3235.22     3011.11     30.23 o
  -5   5   2       65.33       72.02      2.02 o
  -4   5   2      803.98      796.13      9.30 o
  -3   5   2        2.06       -0.50      0.63 o
  -2   5   2      302.64      491.11      6.44 o
  -1   5   2      186.94      211.18      3.43 o
   0   5   2      816.44      798.42     10.11 o
   1   5   2      589.66      667.80     11.83 o
   2   5   2     1184.83     1221.53     14.17 o
   3   5   2      594.08      648.20      8.41 o
   4   5   2     3720.20     3432.82     40.01 o
   5   5   2       92.32       93.40      4.09 o
   6   5   2       46.63       55.02      3.49 o
   7   5   2      141.25      128.29      7.11 o
   8   5   2     2653.20     2540.85     49.97 o
   9   5   2      181.39      180.57      8.00 o
  10   5   2     1142.38     1116.46     25.93 o
  11   5   2       88.93       84.54      5.88 o
  12   5   2     1258.77     1286.43     27.59 o
  13   5   2       39.91       31.80      5.57 o
  14   5   2      239.50      255.00     26.38 o
 -15   6   2       10.38       15.28      9.08 o
 -14   6   2      596.24      601.70     19.02 o
 -13   6   2       39.77       45.49      6.07 o
 -12   6   2      272.81      265.20      8.08 o
 -11   6   2        6.24        5.99      1.62 o
 -10   6   2     1338.44     1262.38     20.01 o
  -9   6   2       53.92       47.70      3.09 o
  -8   6   2     1743.07     1595.02     25.44 o
  -7   6   2       73.61       72.10      4.53 o
  -6   6   2     1717.80     1727.87     21.36 o
  -5   6   2       25.43       30.60      1.68 o
  -4   6   2     2460.40     2434.06     29.67 o
  -3   6   2       16.45       13.47      1.27 o
  -2   6   2     1963.02     1928.38     22.45 o
  -1   6   2      146.28      155.53      3.05 o
   0   6   2     4273.98     4592.42     43.05 o
   1   6   2      421.75      464.71      6.91 o
   2   6   2     1545.23     1502.90     16.36 o
   3   6   2       86.96       87.68      2.70 o
   4   6   2      142.38      114.24      6.70 o
   5   6   2      374.33      368.44      9.26 o
   6   6   2     1043.13     1047.71     19.92 o
   7   6   2       87.64       98.47      9.71 o
   8   6   2     1377.98     1340.93     32.20 o
   9   6   2       45.55       47.59      4.65 o
  10   6   2     1402.64     1330.89     30.70 o
  11   6   2       75.38       71.83      6.06 o
  12   6   2      224.47      235.52      9.93 o
  13   6   2       65.10       60.87     10.65 o
  14   6   2      454.84      480.32     22.85 o
 -14   7   2      269.69      285.34     11.28 o
 -13   7   2        0.02       -0.11      2.61 o
 -12   7   2       44.97       42.88      3.81 o
 -11   7   2        9.83        7.87      2.10 o
 -10   7   2      817.20      793.89     14.35 o
  -9   7   2        0.41       -1.47      1.74 o
  -8   7   2      883.15      858.83     13.67 o
  -7   7   2        0.22        0.93      1.33 o
  -6   7   2      346.90      393.07      8.35 o
  -5   7   2       51.31       59.48      4.54 o
  -4   7   2     2423.41     2555.53     34.73 o
  -3   7   2      181.60      168.94      4.35 o
  -2   7   2     6133.78     6472.29     80.20 o
  -1   7   2      309.11      311.04      5.27 o
   0   7   2     4608.36     4882.62     53.59 o
   1   7   2      377.04      391.90      6.01 o
   2   7   2     1383.87     1492.74     17.35 o
   3   7   2       35.16       45.13      2.77 o
   4   7   2      113.65      144.46      7.64 o
   5   7   2       93.96       88.31      4.65 o
   6   7   2     2256.57     2248.35     43.23 o
   7   7   2       64.85       62.23      4.65 o
   8   7   2     1507.38     1452.52     32.88 o
   9   7   2       78.60      108.78     15.22 o
  10   7   2      266.25      255.69     10.75 o
  11   7   2       13.38       11.40      3.10 o
  12   7   2      324.82      284.93     11.75 o
  13   7   2       97.56       89.09      9.19 o
 -14   8   2       87.42       88.53      6.71 o
 -13   8   2        4.54        5.69      2.83 o
 -12   8   2      340.10      356.48     10.23 o
 -11   8   2        0.82       -0.54      1.89 o
 -10   8   2      452.97      445.34     11.28 o
  -9   8   2       25.62       30.34      3.59 o
  -8   8   2      799.40      790.38     15.61 o
  -7   8   2        6.51        6.22      2.03 o
  -6   8   2      363.25      409.04      9.47 o
  -5   8   2       31.71       31.76      5.29 o
  -4   8   2     2040.65     2149.16     33.32 o
  -3   8   2      144.99      128.10      4.05 o
  -2   8   2     3038.46     3111.60     40.92 o
  -1   8   2      155.33      155.95      4.20 o
   0   8   2     1405.59     1483.25     19.82 o
   1   8   2      118.97      132.78      4.15 o
   2   8   2     1110.20     1136.09     18.91 o
   3   8   2       75.36       68.70      3.68 o
   4   8   2     4486.03     4434.87     68.19 o
   5   8   2       67.02       68.11      4.36 o
   6   8   2      848.53      840.68     20.17 o
   7   8   2      190.21      191.30      8.15 o
   8   8   2      772.14      752.05     17.33 o
   9   8   2       22.66       28.04      7.72 o
  10   8   2       25.51       21.48      4.27 o
  11   8   2      195.64      178.54      8.65 o
  12   8   2      645.63      651.02     38.91 o
 -13   9   2       10.31       11.10      3.66 o
 -12   9   2      516.31      551.82     18.55 o
 -11   9   2       34.18       37.64      4.46 o
 -10   9   2     2616.54     2545.82     49.26 o
  -9   9   2       63.66       59.77      6.49 o
  -8   9   2      138.47      151.26      7.99 o
  -7   9   2        2.67        3.08      1.41 o
  -6   9   2      489.55      481.86     11.33 o
  -5   9   2      201.03      193.25      5.98 o
  -4   9   2     2241.10     2234.30     35.13 o
  -3   9   2      285.40      282.93      7.84 o
  -2   9   2     3244.86     3222.06     42.83 o
  -1   9   2       56.35       59.30      3.74 o
   0   9   2     2104.26     2140.35     33.77 o
   1   9   2      127.52      133.15      7.92 o
   2   9   2     2022.94     2044.00     34.89 o
   3   9   2      129.68      124.29     10.31 o
   4   9   2      949.53      980.19     18.76 o
   5   9   2       91.59       93.32     13.51 o
   6   9   2     1117.55     1056.35     24.46 o
   7   9   2       26.16       27.77      3.82 o
   8   9   2      371.88      333.38     10.65 o
   9   9   2       66.46       67.94      6.92 o
  10   9   2     1073.81     1045.05     27.95 o
  11   9   2      104.22       98.59      9.70 o
  12   9   2      402.56      381.45     18.69 o
 -13  10   2       21.80       19.54      4.50 o
 -12  10   2      879.13      886.76     26.51 o
 -11  10   2      111.06       91.32     13.08 o
 -10  10   2      153.84      155.76      8.04 o
  -9  10   2        1.28       -0.11      2.53 o
  -8  10   2      363.87      373.95     12.03 o
  -7  10   2        7.84       11.95      2.41 o
  -6  10   2      782.51      750.28     16.87 o
  -5  10   2      164.32      152.42      6.62 o
  -4  10   2     3140.19     3040.11     47.84 o
  -3  10   2      139.31      148.63      5.23 o
  -2  10   2     1314.15     1349.94     21.12 o
  -1  10   2       90.69      102.83      4.60 o
   0  10   2      896.22      938.37     15.19 o
   1  10   2      127.11      128.97      6.47 o
   2  10   2     2536.53     2515.73     44.28 o
   3  10   2      170.01      178.50      7.40 o
   4  10   2     1243.40     1193.25     26.01 o
   5  10   2       66.61       88.18      6.78 o
   6  10   2      433.30      396.78     16.19 o
   7  10   2       61.43       69.10      6.92 o
   8  10   2      813.73      796.09     22.62 o
   9  10   2      168.09      163.84      8.73 o
  10  10   2      441.85      415.85     19.35 o
  11  10   2       42.28       37.90      7.28 o
 -12  11   2      274.79      271.53     13.11 o
 -11  11   2        0.23       -1.18      2.87 o
 -10  11   2      102.50       99.77      8.24 o
  -9  11   2        6.62        7.40      3.03 o
  -8  11   2      369.60      340.72     12.09 o
  -7  11   2        1.83        1.81      3.54 o
  -6  11   2      409.61      386.46     13.56 o
  -5  11   2       87.44       93.51      5.20 o
  -4  11   2      445.35      462.65     11.46 o
  -3  11   2       11.19        9.86      2.20 o
  -2  11   2      731.18      807.31     14.75 o
  -1  11   2        2.47        5.39      1.58 o
   0  11   2      795.39      869.93     21.70 o
   1  11   2      269.94      268.22      8.26 o
   2  11   2     1120.75     1114.56     26.48 o
   3  11   2       86.54       91.85      5.69 o
   4  11   2      624.23      604.51     16.11 o
   5  11   2      106.59      109.18     13.17 o
   6  11   2      524.20      524.77     15.54 o
   7  11   2       97.38       89.94      6.41 o
   8  11   2      950.39      891.72     25.19 o
   9  11   2      158.13      167.99      9.64 o
  10  11   2      243.44      223.47     13.39 o
 -11  12   2       26.41       11.75      5.92 o
 -10  12   2      899.36      865.34     27.37 o
  -9  12   2        6.13        3.75      3.27 o
  -8  12   2      309.64      306.55     11.91 o
  -7  12   2      116.26      110.76      7.43 o
  -6  12   2      152.91      147.77      8.12 o
  -5  12   2       42.03       38.27      5.03 o
  -4  12   2      123.82      132.48      6.11 o
  -3  12   2      124.15      134.63      5.34 o
  -2  12   2      623.33      664.84     13.30 o
  -1  12   2      130.96      152.07     14.40 o
   0  12   2      653.25      703.81     19.40 o
   1  12   2       47.25       41.70      3.86 o
   2  12   2      735.56      719.68     20.97 o
   3  12   2      198.61      188.17      8.23 o
   4  12   2      955.85      921.33     22.19 o
   5  12   2       62.89       61.49      7.25 o
   6  12   2      382.83      370.74     16.28 o
   7  12   2      269.64      268.65     16.65 o
   8  12   2      208.20      196.70      8.51 o
   9  12   2       49.78       51.64      5.67 o
 -10  13   2      358.01      341.19     15.94 o
  -9  13   2       99.12       90.31      8.50 o
  -8  13   2      513.60      471.67     15.59 o
  -7  13   2      176.89      169.16      9.04 o
  -6  13   2       68.53       67.09     10.19 o
  -5  13   2      227.73      219.76     13.09 o
  -4  13   2     1709.74     1604.32     35.46 o
  -3  13   2      248.34      243.65      8.92 o
  -2  13   2      638.96      649.56     15.97 o
  -1  13   2      230.91      225.81     10.21 o
   0  13   2      233.90      228.44     10.35 o
   1  13   2      329.11      335.08     12.82 o
   2  13   2     1833.17     1871.71     38.45 o
   3  13   2      270.29      278.00     10.34 o
   4  13   2      495.78      489.40     14.51 o
   5  13   2      160.65      145.92     14.87 o
   6  13   2      663.39      658.52     23.86 o
   7  13   2        6.56        1.63      5.11 o
   8  13   2       47.31       54.85     16.07 o
  -8  14   2      238.87      238.53     13.40 o
  -7  14   2       56.34       51.45      8.00 o
  -6  14   2      604.98      554.66     17.53 o
  -5  14   2       84.12       79.84      7.37 o
  -4  14   2      743.55      734.51     20.89 o
  -3  14   2       72.55       77.26      5.91 o
  -2  14   2      657.86      683.03     20.00 o
  -1  14   2       30.27       28.07      4.69 o
   0  14   2      718.98      732.52     27.06 o
   1  14   2      103.90       96.90      8.82 o
   2  14   2      646.04      644.91     23.27 o
   3  14   2      201.32      204.32     10.87 o
   4  14   2      617.78      607.23     16.86 o
   5  14   2       70.35       58.99      7.72 o
   6  14   2       52.49       44.85      6.99 o
  -6  15   2      525.64      513.28     17.65 o
  -5  15   2        1.12        1.06      2.73 o
  -4  15   2      796.21      782.02     22.48 o
  -3  15   2        0.45        2.71      3.10 o
  -2  15   2      135.41      138.32      8.75 o
  -1  15   2       38.08       22.16      4.62 o
   0  15   2       44.96       42.99      6.45 o
   1  15   2        3.92        2.74      3.69 o
   2  15   2      554.31      532.13     21.06 o
   3  15   2      104.62       96.23      8.88 o
   4  15   2      345.70      355.83     15.30 o
  -2  16   2       20.44       17.86      4.89 o
  -1  16   2        5.86        2.10      2.70 o
   0  16   2      167.66      144.28     10.68 o
  -3 -17   3       78.49       70.15     10.95 o
  -2 -17   3      793.52      715.99     33.60 o
  -1 -17   3       84.75       74.16     11.04 o
   0 -17   3      408.01      249.45     17.68 o
   1 -17   3       57.63       83.91     10.85 o
   2 -17   3      371.59      362.31     22.34 o
   3 -17   3       41.29       30.23      5.86 o
   4 -17   3      439.19      442.28     19.86 o
  -6 -16   3     1097.45     1056.80     32.24 o
  -5 -16   3       17.40       20.12      4.67 o
  -4 -16   3      655.27      620.80     22.24 o
  -3 -16   3      300.29      296.07     14.49 o
  -2 -16   3      851.38      771.96     33.25 o
  -1 -16   3      169.77      177.91     14.48 o
   0 -16   3      256.98      294.95     19.27 o
   1 -16   3      137.84      131.44     13.08 o
   2 -16   3      728.96      720.25     25.36 o
   3 -16   3       53.04       57.44      8.07 o
   4 -16   3      794.69      823.31     33.97 o
   5 -16   3        9.71       11.00      4.71 o
   6 -16   3      295.29      313.56     15.69 o
   7 -16   3       10.28        9.78      5.70 o
  -8 -15   3      938.37      897.77     46.63 o
  -7 -15   3       43.89       33.56      5.96 o
  -6 -15   3      398.99      359.89     16.02 o
  -5 -15   3       29.86       27.00      4.09 o
  -4 -15   3     1176.08     1162.05     30.37 o
  -3 -15   3       31.57       24.06      5.44 o
  -2 -15   3      337.57      306.82     14.12 o
  -1 -15   3       43.96       28.81      6.17 o
   0 -15   3      614.19      585.46     28.67 o
   1 -15   3       36.16       52.81      8.81 o
   2 -15   3      485.09      521.09     16.34 o
   3 -15   3       79.15       72.17      8.58 o
   4 -15   3     1034.59     1054.17     32.40 o
   5 -15   3       29.07       21.52      5.23 o
   6 -15   3      522.86      547.50     21.04 o
   7 -15   3       20.27       17.70      4.55 o
   8 -15   3      895.54      900.31     28.91 o
  -9 -14   3       63.80       35.25     10.13 o
  -8 -14   3     1215.97     1153.37     35.10 o
  -7 -14   3        7.10        5.77      3.83 o
  -6 -14   3      663.56      672.29     23.39 o
  -5 -14   3        9.79        7.92      2.56 o
  -4 -14   3       17.02        9.77      2.93 o
  -3 -14   3        2.30        2.83      2.26 o
  -2 -14   3     1080.52     1091.99     31.58 o
  -1 -14   3       20.96       26.26      6.23 o
   0 -14   3      227.00      243.54     10.20 o
   1 -14   3        8.39        6.64      4.28 o
   2 -14   3     2312.29     2382.80     47.95 o
   3 -14   3        0.64        2.16      2.87 o
   4 -14   3      294.32      311.82     14.67 o
   5 -14   3        4.61        3.18      5.94 o
   6 -14   3      543.99      571.52     20.83 o
   7 -14   3       41.21       43.36     14.19 o
   8 -14   3      696.90      692.66     23.61 o
   9 -14   3       25.43       22.74      5.18 o
  10 -14   3      447.03      413.90     22.65 o
 -10 -13   3      660.72      641.11     24.12 o
  -9 -13   3      140.43      127.33      9.93 o
  -8 -13   3      582.06      538.99     20.79 o
  -7 -13   3       48.19       49.71      6.81 o
  -6 -13   3      151.94      121.56     20.51 o
  -5 -13   3        0.95        2.70      2.19 o
  -4 -13   3     1159.93     1156.30     22.95 o
  -3 -13   3      114.44      130.88      6.50 o
  -2 -13   3     1770.37     1808.76     36.06 o
  -1 -13   3       91.17       88.30      5.86 o
   0 -13   3     1887.04     1997.53     42.15 o
   1 -13   3       81.52       94.53      5.39 o
   2 -13   3       18.17       35.62      3.83 o
   3 -13   3       17.94       23.94      3.70 o
   4 -13   3     1050.30     1062.07     26.54 o
   5 -13   3       35.35       36.02      5.73 o
   6 -13   3     1076.39     1150.59     39.80 o
   7 -13   3       42.34       34.14      5.58 o
   8 -13   3     1413.60     1432.91     38.51 o
   9 -13   3       20.50       19.94      4.54 o
  10 -13   3      307.40      326.47     18.86 o
  11 -13   3        1.04        2.86      3.45 o
 -11 -12   3       97.09       90.84     13.44 o
 -10 -12   3      951.48      869.14     37.36 o
  -9 -12   3       47.61       25.17     23.61 o
  -8 -12   3     1224.03     1165.09     34.25 o
  -7 -12   3       45.37       31.43      5.68 o
  -6 -12   3      337.15      184.46     13.15 o
  -5 -12   3      138.68      162.94      7.15 o
  -4 -12   3     2525.74     2575.70     49.54 o
  -3 -12   3      154.09      149.18      5.71 o
  -2 -12   3     1812.63     1896.27     33.40 o
  -1 -12   3      339.88      343.37      8.97 o
   0 -12   3      107.32      122.79      5.13 o
   1 -12   3       23.63       26.10      3.05 o
   2 -12   3      394.17      463.31     12.29 o
   3 -12   3       42.36       47.06      6.74 o
   4 -12   3     1123.01     1201.52     28.20 o
   5 -12   3      119.95      118.73      7.01 o
   6 -12   3     1609.64     1656.98     42.04 o
   7 -12   3       78.97       78.36      7.00 o
   8 -12   3      688.22      696.35     22.14 o
   9 -12   3        5.15        3.48      3.27 o
  11 -12   3        0.10        1.65      2.97 o
  12 -12   3      270.65      261.25     15.50 o
 -12 -11   3      592.55      539.90     22.93 o
 -11 -11   3      129.43      120.99     10.59 o
 -10 -11   3      865.91      852.39     22.64 o
  -9 -11   3      125.13      124.05      7.50 o
  -8 -11   3      672.21      656.47     22.36 o
  -7 -11   3       56.65       59.01      6.94 o
  -6 -11   3     1897.70     1981.70     49.55 o
  -5 -11   3       79.85       76.73     11.67 o
  -4 -11   3     2080.58     2104.57     41.09 o
  -3 -11   3      201.04      218.73      7.18 o
  -2 -11   3     1110.21     1166.87     21.68 o
  -1 -11   3      134.09      153.08      4.96 o
   0 -11   3       55.82       60.49      3.58 o
   1 -11   3        6.72       14.14      4.91 o
   2 -11   3      767.77      807.75     15.08 o
   3 -11   3        5.01       14.01      3.55 o
   4 -11   3      662.82      686.14     18.24 o
   5 -11   3       99.15      113.40      9.47 o
   6 -11   3      342.93      386.51     14.37 o
   7 -11   3        0.03        3.71      2.60 o
   8 -11   3      204.81      218.76     17.91 o
   9 -11   3        6.04        6.18      3.14 o
  10 -11   3      366.21      363.27     18.13 o
  11 -11   3        6.72        3.22      3.15 o
  12 -11   3      314.39      295.61     15.82 o
 -13 -10   3       41.50       36.65      7.21 o
 -12 -10   3     1376.50     1344.65     40.46 o
 -11 -10   3       36.98       27.70      5.21 o
 -10 -10   3      335.31      325.05     12.97 o
  -9 -10   3        8.32        6.49      2.84 o
  -8 -10   3      475.44      426.16     11.57 o
  -7 -10   3       90.89       93.42      5.79 o
  -6 -10   3     1262.93     1307.68     23.95 o
  -5 -10   3      133.43      148.06      8.15 o
  -4 -10   3     3195.70     3198.36     52.14 o
  -3 -10   3      484.03      508.89     11.64 o
  -2 -10   3     2580.74     2835.41     54.03 o
  -1 -10   3      161.49      187.09      4.47 o
   0 -10   3     2702.07     2925.44     35.75 o
   1 -10   3       48.92       63.66      5.27 o
   2 -10   3      208.25      238.41      6.40 o
   3 -10   3       36.56       43.37      4.30 o
   4 -10   3     1329.62     1405.84     34.15 o
   5 -10   3       46.21       43.31      6.22 o
   6 -10   3       95.62      101.10      8.19 o
   7 -10   3        0.13        2.75      2.23 o
   8 -10   3      688.32      714.62     35.85 o
   9 -10   3        0.10        6.54      8.46 o
  10 -10   3      483.62      477.52     20.54 o
  11 -10   3        0.22       -0.47      2.06 o
  12 -10   3      310.47      296.07     15.29 o
  13 -10   3       10.19        8.23      3.50 o
 -13  -9   3       19.04       16.55      5.57 o
 -12  -9   3       58.02       42.71      7.11 o
 -11  -9   3        0.11        0.70      2.73 o
 -10  -9   3      105.91       88.98      7.26 o
  -9  -9   3        4.65        5.36      2.60 o
  -8  -9   3      757.20      761.66     16.56 o
  -7  -9   3       31.06       31.58      4.20 o
  -6  -9   3     2620.52     2538.62     42.96 o
  -5  -9   3       79.33       89.18      4.77 o
  -4  -9   3     4008.48     4289.25     54.17 o
  -3  -9   3      274.84      314.09      7.10 o
  -2  -9   3     2779.20     3025.70     43.52 o
  -1  -9   3       47.40       58.55      2.80 o
   0  -9   3     2917.99     3184.62     38.18 o
   1  -9   3       22.44       19.72      3.31 o
   2  -9   3     6464.71     6900.16    102.38 o
   3  -9   3      176.85      190.25      5.54 o
   4  -9   3     5275.92     5558.99    117.55 o
   5  -9   3      118.16      111.76      5.85 o
   6  -9   3     2617.69     2702.19     52.09 o
   7  -9   3       13.23       19.04      3.98 o
   8  -9   3      545.12      561.21     15.10 o
   9  -9   3       24.87       27.09      3.18 o
  10  -9   3     1289.41     1325.28     43.16 o
  11  -9   3        1.16       -0.75      1.98 o
 -14  -8   3      513.51      522.84     23.79 o
 -13  -8   3        3.59        0.49      2.58 o
 -12  -8   3      865.59      874.84     23.88 o
 -11  -8   3       92.11       88.77      7.69 o
 -10  -8   3      544.87      519.92     16.08 o
  -9  -8   3       57.48       70.98     10.55 o
  -8  -8   3     1459.08     1347.86     24.81 o
  -7  -8   3       91.55       87.87      4.50 o
  -6  -8   3      910.73     1083.77     18.27 o
  -5  -8   3        4.57        7.23      1.57 o
  -4  -8   3      903.55     1121.39     15.25 o
  -3  -8   3        0.38       -0.82      0.82 o
  -2  -8   3     4749.11     5411.02     54.45 o
  -1  -8   3      137.45      158.27      3.23 o
   0  -8   3     1975.16     2113.88     23.15 o
   1  -8   3       21.43       28.63      2.13 o
   2  -8   3     6057.29     6553.67    100.43 o
   3  -8   3      221.56      245.03      6.03 o
   4  -8   3     5556.19     5796.85     88.82 o
   5  -8   3       46.16       52.19      5.79 o
   6  -8   3     1202.38     1254.15     26.52 o
   7  -8   3       12.00       15.02      2.46 o
   8  -8   3     2222.77     2293.26     51.77 o
   9  -8   3       15.28       16.79      3.82 o
  10  -8   3     2155.73     2231.02     60.10 o
  11  -8   3        0.38       -1.71      1.71 o
 -14  -7   3      535.56      544.57     21.88 o
 -13  -7   3      236.91      234.93     10.05 o
 -12  -7   3     1648.32     1699.67     37.50 o
 -11  -7   3       92.63       84.81      6.84 o
 -10  -7   3      978.69      976.69     23.75 o
  -9  -7   3      152.37      138.00      7.07 o
  -8  -7   3     1202.49     1265.71     27.28 o
  -7  -7   3       41.98       52.83      4.10 o
  -6  -7   3     1265.32     1508.91     21.91 o
  -5  -7   3       14.07       15.59      1.43 o
  -4  -7   3      870.88      878.48     10.99 o
  -3  -7   3       81.03      102.89      2.60 o
  -2  -7   3     1435.45     1516.42     18.15 o
  -1  -7   3      157.18      186.55      3.37 o
   0  -7   3     1847.20     1897.60     20.77 o
   1  -7   3        6.39        6.29      1.05 o
   2  -7   3     2897.46     3178.31     44.62 o
   3  -7   3       24.34       20.65      2.11 o
   4  -7   3     1281.49     1360.86     19.79 o
   5  -7   3        3.57        2.02      1.28 o
   6  -7   3      192.64      206.82     14.81 o
   7  -7   3        0.12       -1.16      2.51 o
   8  -7   3      457.21      475.80     12.23 o
   9  -7   3       20.15       20.20      2.35 o
  10  -7   3      897.05      888.57     31.39 o
  11  -7   3       18.44       21.54     11.45 o
 -15  -6   3       26.70       23.27     10.91 o
 -14  -6   3     2009.23     2063.15     54.00 o
 -13  -6   3       41.31       35.18      3.57 o
 -12  -6   3      622.07      603.13     15.23 o
 -11  -6   3        3.07        2.07      2.51 o
 -10  -6   3      490.29      473.14     19.19 o
  -9  -6   3        0.08        5.24      1.85 o
  -8  -6   3      626.60      764.91     18.38 o
  -7  -6   3        0.82        0.68      2.15 o
  -6  -6   3     2122.74     2107.08     29.66 o
  -5  -6   3        9.68       14.15      1.51 o
  -4  -6   3     4061.16     4380.15     42.03 o
  -3  -6   3       43.57       42.64      1.78 o
  -2  -6   3     3584.06     3900.58     45.02 o
  -1  -6   3      140.82      165.60      3.41 o
   0  -6   3     6664.83     7572.28     74.21 o
   1  -6   3      257.78      295.06      6.49 o
   2  -6   3     2411.90     2648.37     36.38 o
   3  -6   3       60.20       61.73      2.41 o
   4  -6   3      267.48      263.49      6.19 o
   5  -6   3       31.35       27.35      2.08 o
   6  -6   3       56.94       75.88      4.47 o
   7  -6   3       35.56       32.91      3.08 o
   8  -6   3      412.22      423.87     19.63 o
   9  -6   3      142.60      148.00      9.99 o
  10  -6   3      427.56      423.75     19.68 o
 -15  -5   3       17.89       15.48      4.75 o
 -14  -5   3      443.41      450.63     18.48 o
 -13  -5   3        2.11        1.45      2.80 o
 -12  -5   3      923.06      905.44     21.30 o
 -11  -5   3        8.76        3.83      3.10 o
 -10  -5   3      219.53      236.21     10.39 o
  -9  -5   3        0.50        8.31      2.16 o
  -8  -5   3     3162.61     2965.97     47.48 o
  -7  -5   3      155.35      174.19      5.25 o
  -6  -5   3      434.04      451.60      8.14 o
  -5  -5   3       89.71       99.79      3.32 o
  -4  -5   3      919.75      854.03     10.36 o
  -3  -5   3       35.56       39.95      1.67 o
  -2  -5   3    19873.51    23145.22    238.68 o
  -1  -5   3       23.84       25.52      1.38 o
   0  -5   3     2895.22     3227.37     36.26 o
   1  -5   3      163.95      196.31      4.81 o
   2  -5   3    12985.26    15108.78    232.21 o
   3  -5   3        0.80        0.14      0.66 o
   4  -5   3      393.84      414.22      8.40 o
   5  -5   3        5.58        6.80      1.23 o
   6  -5   3     3701.77     3902.69     66.69 o
   7  -5   3       30.51       30.80      3.19 o
   8  -5   3     2378.74     2376.56     58.31 o
   9  -5   3      111.63      112.96      7.97 o
  10  -5   3     1005.78      982.61     24.32 o
 -15  -4   3       13.64       11.65      4.17 o
 -14  -4   3      966.19      979.69     29.95 o
 -13  -4   3       26.38       23.82      5.97 o
 -12  -4   3      777.46      836.54     21.40 o
 -11  -4   3       96.99       88.75      6.26 o
 -10  -4   3     1285.87     1238.17     26.84 o
  -9  -4   3      148.82      158.83     10.87 o
  -8  -4   3     1665.00     1665.16     27.12 o
  -7  -4   3        0.49        2.38      1.13 o
  -6  -4   3     3852.93     3822.96     44.22 o
  -5  -4   3       65.83       70.89      2.30 o
  -4  -4   3     3875.77     3810.28     58.30 o
  -3  -4   3      242.53      281.19      4.57 o
  -2  -4   3      920.31      840.80     10.28 o
  -1  -4   3        4.39        0.93      0.74 o
   0  -4   3     2815.52     3198.66     36.33 o
   1  -4   3        1.02       -0.66      0.84 o
   2  -4   3     2807.93     3069.09     42.08 o
   3  -4   3        3.45        5.15      0.77 o
   4  -4   3    26720.79    28433.59    519.92 o
   5  -4   3       25.30       25.14      2.10 o
   6  -4   3     1591.93     1511.50     22.47 o
   7  -4   3        1.34        0.99      1.18 o
   8  -4   3     2481.66     2455.87     49.21 o
   9  -4   3        1.50        9.93      5.78 o
  11  -4   3       78.45       70.33     10.70 o
  12  -4   3      674.33      721.14     33.91 o
 -15  -3   3       12.42       11.72      4.08 o
 -14  -3   3     1021.07     1094.24     31.63 o
 -13  -3   3       44.47       40.62      4.91 o
 -12  -3   3     1001.01     1083.50     25.15 o
 -11  -3   3      239.39      250.09      9.46 o
 -10  -3   3     2027.64     2049.35     39.67 o
  -9  -3   3      170.14      173.55      6.09 o
  -8  -3   3     3964.09     3904.74     54.02 o
  -7  -3   3       66.40       66.71      2.48 o
  -6  -3   3     2219.36     2159.62     24.55 o
  -5  -3   3      679.39      727.19      9.06 o
  -4  -3   3     3970.16     3722.95     42.27 o
  -3  -3   3      554.43      586.87      8.62 o
  -2  -3   3     4369.87     4604.40     50.73 o
  -1  -3   3        0.43       -0.52      0.52 o
   0  -3   3     5005.09     5499.00     60.71 o
   1  -3   3        7.66        6.93      0.95 o
   2  -3   3    34491.63    36915.56    457.08 o
   3  -3   3       16.02       18.16      1.20 o
   4  -3   3      945.26      856.61     19.76 o
   5  -3   3       31.92       33.70      1.64 o
   6  -3   3     2283.01     2140.42     31.58 o
   7  -3   3        3.35        0.47      1.97 o
   8  -3   3      699.82      716.65     22.48 o
   9  -3   3       20.17       23.28      4.01 o
  11  -3   3       70.51       76.32     11.40 o
  12  -3   3      212.95      255.37     19.09 o
  13  -3   3        0.33       -4.67      4.67 o
 -16  -2   3      304.32      325.71     14.84 o
 -15  -2   3        6.91        2.54      2.94 o
 -14  -2   3     1080.13     1167.10     27.40 o
 -13  -2   3        4.48        3.10      2.56 o
 -12  -2   3      334.98      357.32     11.80 o
 -11  -2   3       24.55       19.49      3.11 o
 -10  -2   3      602.50      625.35     13.77 o
  -9  -2   3       56.63       53.25      3.10 o
  -8  -2   3     3021.47     3053.63     39.59 o
  -7  -2   3       68.73       61.24      2.45 o
  -6  -2   3     3712.13     3420.46     40.19 o
  -5  -2   3      107.80      126.98      2.63 o
  -4  -2   3     1564.96     1371.25     20.62 o
  -3  -2   3        0.52       -0.72      0.72 o
  -2  -2   3     3998.57     3811.51     51.63 o
  -1  -2   3       55.93       53.09      1.77 o
   0  -2   3     7323.29     7912.99     88.98 o
   1  -2   3       25.26       20.76      1.41 o
   2  -2   3    12261.81    12347.10    143.77 o
   3  -2   3        3.77       -0.52      0.52 o
   4  -2   3     3237.42     2920.85     42.04 o
   5  -2   3      113.75      108.48      2.90 o
   6  -2   3     1079.51      947.33     14.97 o
   7  -2   3      187.28      196.96      4.82 o
   8  -2   3     3957.34     3953.67     72.22 o
   9  -2   3       37.99       40.75      4.66 o
  10  -2   3      947.43      935.00     36.76 o
  11  -2   3        1.94        0.03      1.72 o
  12  -2   3      335.79      330.95     11.63 o
  13  -2   3       42.18       40.70      4.72 o
  14  -2   3      559.24      638.73     23.98 o
  15  -2   3       22.85       14.76      4.39 o
 -16  -1   3      711.50      794.75     25.04 o
 -15  -1   3        3.43        0.79      2.56 o
 -14  -1   3      332.87      360.88     12.58 o
 -13  -1   3        0.79        2.25      2.09 o
 -12  -1   3      545.82      585.57     17.63 o
 -11  -1   3       17.22       15.61      2.89 o
 -10  -1   3      462.50      489.83     11.51 o
  -9  -1   3      340.39      350.17      8.85 o
  -8  -1   3     4481.70     4372.46     59.26 o
  -7  -1   3      187.39      185.23      3.92 o
  -6  -1   3     2405.75     2429.20     25.11 o
  -5  -1   3        8.63        6.07      0.79 o
  -4  -1   3      923.63      885.28     11.47 o
  -3  -1   3      297.93      301.01      7.03 o
  -2  -1   3     2033.46     1945.40     41.13 o
  -1  -1   3       23.25        9.63      1.13 o
   0  -1   3      793.37      806.36      8.89 o
   1  -1   3        0.41       -0.14      0.44 o
   2  -1   3      678.77      606.40      7.25 o
   3  -1   3       37.65       36.24      1.23 o
   4  -1   3     3877.56     3754.20     41.60 o
   5  -1   3      214.96      202.69      3.53 o
   6  -1   3     4494.83     4450.76     52.14 o
   7  -1   3      402.88      403.60      6.32 o
   8  -1   3     4915.73     4538.89     69.91 o
   9  -1   3       89.03       84.57      3.93 o
  10  -1   3     1026.86      976.39     33.38 o
  11  -1   3      115.64      109.88      5.05 o
  12  -1   3      282.98      287.49      9.89 o
  13  -1   3      106.43      113.22      7.43 o
  14  -1   3      549.11      648.25     25.33 o
  15  -1   3       37.69       34.56      6.06 o
 -16   0   3      109.19      123.58      8.27 o
 -15   0   3        0.20       -1.38      2.17 o
 -14   0   3      372.26      391.01     12.76 o
 -13   0   3        0.73        1.05      1.93 o
 -12   0   3       24.34       28.14      3.60 o
 -11   0   3        1.41        5.46      2.30 o
 -10   0   3     7004.45     7007.97    104.67 o
  -9   0   3       65.70       75.06      6.76 o
  -8   0   3     5011.01     5064.98     91.91 o
  -7   0   3        4.84        5.38      0.98 o
  -6   0   3     3290.72     3310.61     40.08 o
  -5   0   3       23.80       21.21      1.00 o
  -4   0   3      841.12      681.48      9.44 o
  -3   0   3      100.57      108.99      2.29 o
  -2   0   3     2470.56     2325.09     33.83 o
  -1   0   3        2.76        2.75      0.58 o
   0   0   3     7004.26     7198.40     97.64 o
   1   0   3       87.46       87.47      1.80 o
   2   0   3     1619.21     1474.41     24.82 o
   3   0   3        5.72        2.18      0.61 o
   4   0   3     1290.84     1234.31     12.48 o
   5   0   3       23.32       21.43      1.01 o
   6   0   3     3341.42     3266.74     36.64 o
   7   0   3       57.60       53.95      1.93 o
   8   0   3     1960.24     1849.84     35.89 o
   9   0   3        7.80        7.06      1.78 o
  10   0   3     1477.05     1409.51     48.57 o
  11   0   3       10.18        9.16      2.26 o
  12   0   3      102.36       99.74      5.52 o
  13   0   3       16.61       13.78      3.08 o
  14   0   3      343.48      387.35     18.70 o
  15   0   3       41.59       43.53      7.18 o
 -16   1   3       54.88       61.97      9.39 o
 -15   1   3        3.84        0.63      2.30 o
 -14   1   3      161.10      173.43      8.03 o
 -13   1   3        0.01        1.27      1.91 o
 -12   1   3     2738.18     2848.48     72.57 o
 -11   1   3        0.61        3.01      1.40 o
 -10   1   3      983.95     1008.29     19.07 o
  -9   1   3        0.13        1.47      1.16 o
  -8   1   3     4126.97     4109.79     54.59 o
  -7   1   3      141.80      145.59      3.48 o
  -6   1   3     1762.12     1539.14     19.08 o
  -5   1   3       33.62       27.77      1.20 o
  -4   1   3    15067.58    15097.56    211.41 o
  -3   1   3       52.33       46.63      1.67 o
  -2   1   3    17824.83    17742.90    165.45 o
  -1   1   3      469.35      480.69      6.17 o
   0   1   3      336.39      312.31      3.86 o
   1   1   3     2084.16     2153.66     21.66 o
   2   1   3     6312.09     6027.76     68.05 o
   3   1   3      281.19      291.45      6.06 o
   4   1   3     4257.99     4257.27     49.33 o
   5   1   3      128.15      131.02      3.07 o
   6   1   3     4895.34     4678.34     84.58 o
   7   1   3       39.45       42.86      2.59 o
   8   1   3     1813.07     1767.02     33.77 o
   9   1   3        0.60        0.52      1.47 o
  10   1   3       99.15      105.85      5.54 o
  11   1   3        5.57        3.92      2.08 o
  12   1   3      102.00      112.15      6.30 o
  13   1   3        1.17        3.53      2.23 o
  14   1   3      709.32      796.74     31.98 o
  15   1   3       14.93       19.49      5.57 o
 -16   2   3      112.65      124.98      7.37 o
 -15   2   3       16.21       15.82      3.37 o
 -14   2   3      443.00      479.97     13.58 o
 -13   2   3        6.69        6.33      2.43 o
 -12   2   3      511.84      555.45     12.90 o
 -11   2   3        2.34        5.12      3.30 o
 -10   2   3      753.01      738.04     14.87 o
  -9   2   3        0.02        1.70      1.04 o
  -8   2   3      647.61      614.58      9.07 o
  -7   2   3       51.87       52.71      1.96 o
  -6   2   3     3968.18     3901.24     40.83 o
  -5   2   3       15.39       14.68      0.90 o
  -4   2   3     2499.31     2428.95     29.21 o
  -3   2   3       39.46       36.54      1.45 o
  -2   2   3     7038.54     7210.00     73.21 o
  -1   2   3      370.15      408.87      5.31 o
   0   2   3     7910.17     7903.66     77.70 o
   1   2   3     1348.14     1413.76     16.41 o
   2   2   3     1003.09      826.34      9.94 o
   3   2   3       79.32       72.04      2.20 o
   4   2   3     8625.50     8385.44    102.27 o
   5   2   3      415.06      416.06      6.91 o
   6   2   3     1464.20     1443.29     28.43 o
   7   2   3      240.59      229.89      6.44 o
   8   2   3     3392.62     3160.76     58.48 o
   9   2   3       42.76       38.07      3.30 o
  10   2   3      914.75      937.75     28.81 o
  11   2   3       35.72       33.08      4.11 o
  12   2   3      565.22      553.22     15.93 o
  13   2   3       32.38       23.80      4.13 o
  14   2   3      392.76      412.77     23.40 o
  15   2   3       23.89       16.07      5.82 o
 -15   3   3        0.61       -0.99      5.07 o
 -14   3   3      773.26      830.08     24.26 o
 -13   3   3        0.93       -0.80      1.59 o
 -12   3   3      233.23      237.53      7.89 o
 -11   3   3        1.10       -1.17      1.72 o
 -10   3   3      423.92      444.11     10.26 o
  -9   3   3        0.39       -1.17      1.17 o
  -8   3   3     1500.45     1470.43     20.61 o
  -7   3   3       14.82       15.44      1.20 o
  -6   3   3     1824.02     1713.99     20.08 o
  -5   3   3        1.87        0.02      0.59 o
  -4   3   3     3900.73     3746.31     44.47 o
  -3   3   3       12.75       16.69      0.95 o
  -2   3   3     2339.53     2477.47     26.57 o
  -1   3   3      110.04      122.62      2.56 o
   0   3   3        9.93        5.65      0.99 o
   1   3   3      531.36      599.26      7.06 o
   2   3   3      730.24      583.67      6.80 o
   3   3   3      410.12      457.37      5.97 o
   4   3   3     4098.59     4175.09     46.02 o
   5   3   3        0.21       -0.67      0.67 o
   6   3   3     3636.30     3256.16     52.02 o
   7   3   3      152.50      142.05      5.93 o
   8   3   3      886.25      840.06     19.24 o
   9   3   3       61.31       64.15      4.35 o
  10   3   3     1417.07     1383.74     26.39 o
  11   3   3      128.36      122.28      8.50 o
  12   3   3      820.08      833.30     24.40 o
  13   3   3      123.33      127.06      8.95 o
  14   3   3      959.53      976.62     43.90 o
 -15   4   3        0.16       -3.56      3.56 o
 -14   4   3      590.11      620.29     16.09 o
 -13   4   3       29.51       30.77      3.61 o
 -12   4   3      870.76      864.46     20.00 o
 -11   4   3       11.59       10.46      2.24 o
 -10   4   3      258.20      276.16      7.53 o
  -9   4   3        1.79        2.26      1.24 o
  -8   4   3     1894.99     1844.79     24.02 o
  -7   4   3       34.84       36.76      2.15 o
  -6   4   3     1434.80     1265.34     14.69 o
  -5   4   3      137.52      131.06      2.50 o
  -4   4   3     6880.39     7001.54     61.64 o
  -3   4   3      116.47      131.38      2.40 o
  -2   4   3     6155.04     6349.63     77.07 o
  -1   4   3       60.49       55.49      1.65 o
   0   4   3      282.46      229.89      3.70 o
   1   4   3      264.42      321.52      4.61 o
   2   4   3     6557.16     7002.33     65.22 o
   3   4   3      258.25      291.39      4.60 o
   4   4   3     2966.76     2935.41     33.54 o
   5   4   3       60.24       62.90      3.22 o
   6   4   3      490.83      469.08     12.50 o
   7   4   3       96.95       98.02      5.09 o
   8   4   3      730.13      704.08     17.50 o
   9   4   3       54.90       54.40      4.84 o
  10   4   3     1408.90     1376.59     27.16 o
  11   4   3      109.63      108.30      6.00 o
  12   4   3     1346.97     1355.40     32.28 o
  13   4   3      155.85      149.31     24.11 o
  14   4   3      504.38      534.27     20.59 o
 -15   5   3        0.14       -0.71      3.32 o
 -14   5   3      605.66      624.82     16.21 o
 -13   5   3        1.04        1.33      1.91 o
 -12   5   3      470.61      476.93     12.93 o
 -11   5   3        1.27        2.85      1.55 o
 -10   5   3      150.87      172.48      6.17 o
  -9   5   3        3.61        2.90      1.29 o
  -8   5   3     1195.36     1156.86     15.60 o
  -7   5   3       25.95       23.09      1.88 o
  -6   5   3     2967.27     2767.70     29.79 o
  -5   5   3       69.29       63.22      2.11 o
  -4   5   3     2466.81     2409.69     25.27 o
  -3   5   3      551.81      576.51      7.56 o
  -2   5   3     3973.58     4022.26     54.33 o
  -1   5   3      720.78      743.01      8.02 o
   0   5   3     7846.11     8443.55     77.71 o
   1   5   3      193.44      179.84      3.57 o
   2   5   3     6751.68     6867.74     59.00 o
   3   5   3      616.93      617.10      7.83 o
   4   5   3     3069.88     3126.17     43.27 o
   5   5   3      109.41      126.60      4.53 o
   6   5   3      747.35      686.03     15.07 o
   7   5   3      149.73      160.95     17.01 o
   8   5   3     2702.25     2570.90     50.82 o
   9   5   3      199.63      196.46      8.33 o
  10   5   3     1712.60     1618.34     56.19 o
  11   5   3      172.67      174.99      7.48 o
  12   5   3      937.10      938.34     22.93 o
  13   5   3       21.06       13.79      8.63 o
  14   5   3      416.01      437.72     18.88 o
 -15   6   3       10.09        6.13      4.22 o
 -14   6   3     1359.05     1432.25     27.33 o
 -13   6   3       29.59       31.61      3.59 o
 -12   6   3      468.61      488.37     12.22 o
 -11   6   3       38.67       42.03      3.32 o
 -10   6   3      511.00      527.87     10.82 o
  -9   6   3       61.75       61.61      4.74 o
  -8   6   3     1074.62      965.83     14.91 o
  -7   6   3       86.70       80.65      5.54 o
  -6   6   3     1595.77     1430.62     19.93 o
  -5   6   3       27.39       30.90      1.90 o
  -4   6   3     2789.78     2764.19     34.84 o
  -3   6   3      268.57      300.30      5.63 o
  -2   6   3     3505.21     3582.33     36.31 o
  -1   6   3      279.07      289.40      4.60 o
   0   6   3     3022.60     3129.09     29.95 o
   1   6   3      206.88      212.44      4.16 o
   2   6   3     2190.08     2249.18     22.83 o
   3   6   3      771.44      820.03     15.87 o
   4   6   3       27.34       22.91      2.03 o
   5   6   3      341.51      369.63      8.80 o
   6   6   3     2743.95     2625.02     44.02 o
   7   6   3      357.34      354.33     21.30 o
   8   6   3     1558.09     1513.20     33.41 o
   9   6   3      409.70      417.07     13.56 o
  10   6   3     1399.07     1365.21     29.46 o
  11   6   3       32.91       29.10      3.82 o
  12   6   3       44.01       30.98      4.45 o
  13   6   3       42.17       41.30     14.52 o
 -14   7   3      582.43      616.40     14.98 o
 -13   7   3       36.62       33.42      3.87 o
 -12   7   3      331.37      329.52      9.80 o
 -11   7   3       63.26       56.94      4.32 o
 -10   7   3      525.48      505.96     11.41 o
  -9   7   3       53.15       47.86      3.35 o
  -8   7   3     4196.00     3792.06     50.84 o
  -7   7   3      200.78      185.41      6.51 o
  -6   7   3     1206.51     1112.81     18.09 o
  -5   7   3       57.06       58.63      5.71 o
  -4   7   3     1286.90     1272.34     18.24 o
  -3   7   3      156.23      176.43      4.38 o
  -2   7   3     2209.52     2299.53     27.64 o
  -1   7   3       48.70       46.60      2.33 o
   0   7   3     2360.17     2346.45     35.79 o
   1   7   3        5.18        7.09      1.16 o
   2   7   3     1378.18     1370.68     16.85 o
   3   7   3      156.52      175.20      4.58 o
   4   7   3     1163.00     1112.16     18.38 o
   5   7   3      115.31      123.10      5.42 o
   6   7   3      444.95      449.94     11.63 o
   7   7   3       60.62       63.29      5.36 o
   8   7   3     1871.99     1787.46     40.10 o
   9   7   3       70.16       70.77      5.85 o
  10   7   3      122.93      127.43     11.13 o
  11   7   3        0.30       -0.09      2.52 o
  12   7   3      694.73      727.92     26.20 o
  13   7   3       75.53       50.61      8.18 o
 -14   8   3      225.59      227.83     10.88 o
 -13   8   3        4.08        2.36      2.33 o
 -12   8   3      212.54      203.49      7.75 o
 -11   8   3        1.13        0.71      2.00 o
 -10   8   3      476.11      439.57     11.58 o
  -9   8   3      121.97      119.88      7.19 o
  -8   8   3      900.87      859.89     16.84 o
  -7   8   3       13.07       12.02      2.47 o
  -6   8   3      180.93      186.12      5.79 o
  -5   8   3        9.80       10.66      1.79 o
  -4   8   3     1066.65     1160.65     18.87 o
  -3   8   3      158.25      169.00      4.51 o
  -2   8   3     3788.05     3825.84     44.26 o
  -1   8   3      150.69      140.53      3.75 o
   0   8   3     2087.78     2088.73     25.07 o
   1   8   3      168.85      170.15      6.57 o
   2   8   3     2118.66     2127.90     35.83 o
   3   8   3      103.07      101.17      6.09 o
   4   8   3     1685.93     1647.08     26.60 o
   5   8   3        0.28        3.01      3.50 o
   6   8   3     1058.58     1011.99     21.81 o
   7   8   3       52.41       48.86      4.43 o
   8   8   3      369.53      359.18     11.64 o
   9   8   3        8.82        6.26      3.15 o
  10   8   3      342.30      382.15     13.00 o
  11   8   3       54.85       47.78      6.01 o
  12   8   3      324.47      317.07     16.58 o
 -13   9   3        0.03       -0.71      2.65 o
 -12   9   3       80.83       72.77      6.90 o
 -11   9   3        1.65       -1.15      3.30 o
 -10   9   3      406.02      400.19     12.96 o
  -9   9   3        0.08       -1.88      1.88 o
  -8   9   3       29.49       26.94      3.23 o
  -7   9   3       16.92       21.89      3.35 o
  -6   9   3      118.41      119.12      5.33 o
  -5   9   3        1.36        4.24      2.40 o
  -4   9   3      665.18      731.79     13.80 o
  -3   9   3      196.41      201.85      6.66 o
  -2   9   3     1581.74     1614.67     21.37 o
  -1   9   3       58.96       65.30      3.82 o
   0   9   3     1564.20     1685.85     22.57 o
   1   9   3      112.23      125.76      6.30 o
   2   9   3     1437.69     1503.49     27.24 o
   3   9   3      389.00      395.52     11.59 o
   4   9   3     1574.40     1546.81     31.76 o
   5   9   3      138.32      146.54      7.67 o
   6   9   3      507.96      487.49     15.67 o
   7   9   3      158.64      157.93     10.25 o
   8   9   3      607.22      589.36     17.91 o
   9   9   3       83.35       80.36      7.04 o
  10   9   3      712.43      687.60     35.86 o
  11   9   3       71.14       71.51      8.98 o
 -12  10   3      346.86      350.14     12.59 o
 -11  10   3       18.20       14.84      4.44 o
 -10  10   3       34.18       47.41      7.93 o
  -9  10   3      133.48      128.19      7.48 o
  -8  10   3     1876.47     1825.17     37.82 o
  -7  10   3       19.61       14.04      2.85 o
  -6  10   3      457.66      467.21     11.58 o
  -5  10   3        4.30        5.12      1.92 o
  -4  10   3      954.33      972.02     19.29 o
  -3  10   3       37.78       38.78      3.08 o
  -2  10   3       88.95      105.40      4.21 o
  -1  10   3       70.65       75.61      3.66 o
   0  10   3      554.71      596.03     13.21 o
   1  10   3      153.04      163.83      6.34 o
   2  10   3     2197.81     2250.30     39.75 o
   3  10   3      151.78      152.68      7.04 o
   4  10   3      514.09      491.98     13.74 o
   5  10   3      177.40      173.07     12.91 o
   6  10   3      748.59      725.99     17.37 o
   7  10   3      161.25      152.28     13.45 o
   8  10   3      548.25      528.27     17.60 o
   9  10   3      164.21      135.50     10.15 o
  10  10   3      560.46      542.80     32.72 o
  11  10   3       73.04       67.65      9.06 o
 -12  11   3      332.35      351.97     19.22 o
 -11  11   3       72.75       71.86      6.30 o
 -10  11   3     1852.59     1798.23     38.48 o
  -9  11   3      318.77      306.28     11.76 o
  -8  11   3     1485.49     1416.51     31.58 o
  -7  11   3       39.84       37.15      5.19 o
  -6  11   3     1558.63     1460.63     32.14 o
  -5  11   3       19.61       19.12      3.03 o
  -4  11   3      107.41      118.15      5.88 o
  -3  11   3       68.68       79.78      4.95 o
  -2  11   3     1563.86     1550.97     22.99 o
  -1  11   3       75.15       76.57      5.82 o
   0  11   3     1104.54     1136.24     26.73 o
   1  11   3      127.39      134.20      6.04 o
   2  11   3      338.78      332.16     19.94 o
   3  11   3      125.28      116.72      6.53 o
   4  11   3     1295.32     1307.15     28.71 o
   5  11   3      141.20      113.44     15.99 o
   6  11   3      396.61      361.34     28.94 o
   7  11   3       62.17       75.61     15.00 o
   8  11   3     1500.55     1442.44     29.94 o
   9  11   3        3.01        6.74      3.51 o
  10  11   3      106.58      101.00      7.06 o
 -11  12   3       79.53       60.42      9.17 o
 -10  12   3      821.26      796.70     21.72 o
  -9  12   3       52.58       35.35      5.17 o
  -8  12   3     1298.61     1229.82     29.14 o
  -7  12   3        1.11       -0.54      2.78 o
  -6  12   3      321.16      296.07     11.69 o
  -5  12   3        1.26       -0.03      2.23 o
  -4  12   3      487.47      467.90     12.32 o
  -3  12   3      222.44      218.14      7.02 o
  -2  12   3      670.61      674.45     16.10 o
  -1  12   3       84.16       86.59      6.84 o
   0  12   3      934.37      956.13     27.55 o
   1  12   3       83.84       93.75      5.32 o
   2  12   3     1467.25     1508.10     36.99 o
   3  12   3      236.31      225.65      9.21 o
   4  12   3      687.54      692.88     18.21 o
   5  12   3       68.36       66.33      7.27 o
   6  12   3      828.95      804.83     33.94 o
   7  12   3       68.78       64.47      5.85 o
   8  12   3       65.48       81.59     18.34 o
  -9  13   3       19.34       16.34      4.20 o
  -8  13   3      271.95      255.41     11.31 o
  -7  13   3        0.14        0.25      2.85 o
  -6  13   3       73.53       71.18      6.89 o
  -5  13   3       50.99       45.42      7.20 o
  -4  13   3      264.33      263.98     11.25 o
  -3  13   3       71.41       67.18      5.40 o
  -2  13   3      929.49      927.24     24.25 o
  -1  13   3      199.43      196.81     14.31 o
   0  13   3      806.78      855.65     32.72 o
   1  13   3      188.60      205.38     10.07 o
   2  13   3      496.85      510.44     14.75 o
   3  13   3       74.84       77.20      5.98 o
   4  13   3      634.74      637.27     17.39 o
   5  13   3      167.56      169.90     11.01 o
   6  13   3      363.30      343.29     16.33 o
   7  13   3       40.77       40.19      6.29 o
  -8  14   3      291.60      278.53     12.09 o
  -7  14   3       39.24       37.02      5.42 o
  -6  14   3      113.42      101.30      7.78 o
  -5  14   3      205.04      208.93     10.41 o
  -4  14   3      214.83      223.87     10.80 o
  -3  14   3      345.30      336.56     13.30 o
  -2  14   3      988.73      954.22     25.32 o
  -1  14   3      180.70      185.77      9.83 o
   0  14   3      255.84      253.18     11.43 o
   1  14   3       20.15       20.75      5.20 o
   2  14   3      227.31      220.74     17.32 o
   3  14   3      119.28      117.01      7.02 o
   4  14   3      573.83      560.51     20.80 o
   5  14   3      220.41      217.38     18.41 o
  -5  15   3       89.20       75.83      7.59 o
  -4  15   3      340.68      336.52     13.69 o
  -3  15   3      198.43      180.43      9.94 o
  -2  15   3      453.64      439.11     15.95 o
  -1  15   3       74.12       55.70      8.98 o
   0  15   3       36.94       41.26      6.52 o
   1  15   3       17.90       14.54      4.84 o
   2  15   3      189.29      180.03     11.74 o
   3  15   3      118.90      114.73     10.23 o
  -3 -17   4        4.44        0.97      4.83 o
  -2 -17   4      737.49      688.86     32.98 o
  -1 -17   4        1.22       13.68      4.63 o
   0 -17   4      140.61      160.60     14.47 o
   1 -17   4        6.07       -4.51      4.51 o
   2 -17   4      418.98      439.54     24.90 o
   3 -17   4      149.31      166.81     16.24 o
   4 -17   4      632.19      665.60     27.61 o
  -6 -16   4     1050.22     1002.35     30.83 o
  -5 -16   4       73.70       77.01      7.45 o
  -4 -16   4      904.53      890.54     28.18 o
  -3 -16   4       35.55       33.29      7.91 o
  -2 -16   4       96.89      111.44     11.00 o
  -1 -16   4        0.65       -0.39      3.42 o
   0 -16   4      430.90      441.29     24.38 o
   1 -16   4       52.28       79.40      9.95 o
   2 -16   4      498.36      520.70     27.40 o
   3 -16   4       58.50       70.07     13.61 o
   4 -16   4     1878.89     1969.26     52.59 o
   5 -16   4       34.52       40.91      6.86 o
   6 -16   4      381.14      395.93     17.79 o
   7 -16   4       16.21       16.10      4.91 o
  -8 -15   4      757.46      694.98     24.98 o
  -7 -15   4      558.29      519.35     22.54 o
  -6 -15   4     1414.92     1373.66     30.92 o
  -5 -15   4      317.04      313.89     10.99 o
  -4 -15   4      455.46      428.50     13.12 o
  -3 -15   4       28.18       24.55      4.91 o
  -2 -15   4      355.46      321.36     19.09 o
  -1 -15   4      222.79      163.17     13.25 o
   0 -15   4     1141.82     1201.59     47.59 o
   1 -15   4       90.58       97.03     10.61 o
   2 -15   4     1473.19     1539.52     34.35 o
   3 -15   4      217.71      231.09     13.14 o
   4 -15   4      565.14      606.27     22.37 o
   5 -15   4        0.74       -2.19      2.53 o
   6 -15   4      283.22      292.44     14.59 o
   7 -15   4        4.69        5.83      3.29 o
   8 -15   4      638.61      655.44     37.15 o
  -9 -14   4      108.34       77.60     14.33 o
  -8 -14   4     1672.25     1541.74     43.42 o
  -7 -14   4      193.00      157.96     10.69 o
  -6 -14   4     1552.98     1463.39     40.37 o
  -5 -14   4       39.01       37.82      4.47 o
  -4 -14   4        7.60        9.77      2.55 o
  -3 -14   4      117.81      125.28      6.47 o
  -2 -14   4     1318.53     1295.87     35.53 o
  -1 -14   4      138.70      147.42     12.79 o
   0 -14   4     1200.36     1210.47     36.23 o
   1 -14   4      205.85      231.10     18.07 o
   2 -14   4      687.13      726.16     19.43 o
   3 -14   4        0.24        1.87      2.91 o
   4 -14   4       43.10       42.50      6.50 o
   5 -14   4       19.75       16.47      5.10 o
   6 -14   4      478.28      484.35     18.69 o
   7 -14   4       22.27       19.53      4.52 o
   8 -14   4      990.09     1009.86     63.37 o
   9 -14   4       39.46       36.69      7.68 o
  10 -14   4      757.83      693.58     31.29 o
 -10 -13   4      426.44      385.16     20.58 o
  -9 -13   4       81.08       63.50      7.97 o
  -8 -13   4      990.86      909.05     29.13 o
  -7 -13   4       86.78       71.55      8.02 o
  -6 -13   4      546.85      571.78     20.35 o
  -5 -13   4       18.19       16.03      3.22 o
  -4 -13   4      626.24      679.60     22.44 o
  -3 -13   4        2.01        1.00      1.76 o
  -2 -13   4     1285.94     1302.66     24.66 o
  -1 -13   4       11.09       15.23      4.53 o
   0 -13   4     1144.03     1206.58     32.61 o
   1 -13   4       17.70       17.73      3.07 o
   2 -13   4      288.48      318.38     10.58 o
   3 -13   4        7.97       10.14      3.44 o
   4 -13   4     1009.64     1069.34     26.64 o
   5 -13   4        0.21        0.48      2.51 o
   6 -13   4      527.17      513.18     18.69 o
   7 -13   4       22.03       15.57      5.99 o
   8 -13   4      946.63      995.32     29.26 o
   9 -13   4        8.04        8.53      4.32 o
  10 -13   4      285.37      277.29     17.17 o
  11 -13   4        2.73       -0.38      3.28 o
 -11 -12   4       29.26       29.66      5.94 o
 -10 -12   4      972.95      929.52     30.09 o
  -9 -12   4      102.28      101.79      9.44 o
  -8 -12   4     1544.54     1536.27     42.83 o
  -7 -12   4       13.59       16.96      4.66 o
  -6 -12   4      416.71      381.53     40.31 o
  -5 -12   4       11.59       28.54      4.59 o
  -4 -12   4      683.54      685.23     17.12 o
  -3 -12   4        0.86       -0.56      1.78 o
  -2 -12   4     2922.64     2941.86     79.49 o
  -1 -12   4        7.06       13.88      3.24 o
   0 -12   4     1112.28     1170.32     22.84 o
   1 -12   4        0.43       -0.27      2.03 o
   2 -12   4     2167.02     2370.29     41.15 o
   3 -12   4        3.99        2.36      1.64 o
   4 -12   4      371.15      405.29     13.42 o
   5 -12   4        0.03        7.56      2.83 o
   6 -12   4      691.55      745.94     38.23 o
   7 -12   4        3.50        3.12      5.31 o
   8 -12   4      122.16      129.57     11.08 o
   9 -12   4        4.55        6.84      3.96 o
  10 -12   4      562.52      523.03     24.11 o
  11 -12   4        0.42       -0.46      2.71 o
 -12 -11   4     1181.17     1189.69     46.59 o
 -11 -11   4      113.10      102.37     10.68 o
 -10 -11   4      355.75      339.04     12.72 o
  -9 -11   4       27.11       23.73      4.22 o
  -8 -11   4      328.88      303.33     17.04 o
  -7 -11   4       30.48       27.10      4.51 o
  -6 -11   4      881.59      930.43     27.09 o
  -5 -11   4       64.07       68.85      6.93 o
  -4 -11   4     2511.47     2545.65     42.85 o
  -3 -11   4       81.20       83.20      4.72 o
  -2 -11   4     6192.10     6501.78    117.40 o
  -1 -11   4      240.28      269.37      6.80 o
   0 -11   4     3381.90     3640.14     48.21 o
   1 -11   4      568.94      614.49     14.15 o
   2 -11   4     1564.81     1668.25     35.52 o
   3 -11   4       40.88       41.63      5.69 o
   4 -11   4     2136.98     2259.96     58.72 o
   5 -11   4        5.56       10.86      2.54 o
   6 -11   4      549.18      586.68     16.49 o
   7 -11   4        7.84       11.31      3.54 o
   8 -11   4     1064.02     1121.49     30.07 o
   9 -11   4       11.00        7.03      3.81 o
  10 -11   4      344.02      337.38     17.46 o
  11 -11   4        0.55        0.67      2.81 o
  12 -11   4      184.72      184.33     12.51 o
 -13 -10   4      160.82      158.58     12.21 o
 -12 -10   4      698.63      699.94     26.06 o
 -11 -10   4        0.22        0.51      2.85 o
 -10 -10   4       76.03       67.45      6.88 o
  -9 -10   4       11.00        6.11      2.80 o
  -8 -10   4      581.59      566.00     13.73 o
  -7 -10   4       36.39       41.42      5.36 o
  -6 -10   4      959.17      939.84     18.49 o
  -5 -10   4      123.63      136.81      5.91 o
  -4 -10   4     2148.90     2190.79     37.12 o
  -3 -10   4       60.27       65.58      3.83 o
  -2 -10   4     2802.07     2896.15    107.81 o
  -1 -10   4      259.77      284.22      5.70 o
   0 -10   4     2549.36     2743.33     33.67 o
   1 -10   4      400.37      409.27      8.34 o
   2 -10   4      664.50      762.40     18.19 o
   3 -10   4       28.74       26.54      3.33 o
   4 -10   4      853.98      898.95     21.25 o
   5 -10   4        7.83        4.34      2.23 o
   6 -10   4     1079.14     1149.38     32.63 o
   7 -10   4       10.70       10.23      2.65 o
   8 -10   4      979.75     1010.71     23.79 o
   9 -10   4        0.10       -0.97      2.13 o
  10 -10   4      894.45      935.49     33.77 o
  11 -10   4        0.11        0.28      2.39 o
  12 -10   4      682.17      726.66     27.76 o
  13 -10   4        2.93        2.05      3.20 o
 -13  -9   4       10.71        3.75      6.36 o
 -12  -9   4        3.84       -1.76      3.23 o
 -11  -9   4       33.96       28.96      5.01 o
 -10  -9   4      800.25      784.78     21.18 o
  -9  -9   4       19.08       23.53      7.71 o
  -8  -9   4     1040.81     1044.66     20.68 o
  -7  -9   4       80.76       87.20      6.17 o
  -6  -9   4     1531.90     1510.39     24.03 o
  -5  -9   4        5.48        7.23      1.52 o
  -4  -9   4      784.57      941.83     15.75 o
  -3  -9   4        0.38        2.30      1.47 o
  -2  -9   4      525.87      545.65      9.67 o
  -1  -9   4      395.38      435.40      8.17 o
   0  -9   4      736.89      761.43     11.22 o
   1  -9   4       24.67       27.02      2.14 o
   2  -9   4      265.73      269.50      6.95 o
   3  -9   4       70.11       80.82      5.81 o
   4  -9   4      643.15      714.87     17.44 o
   5  -9   4        3.60        1.09      1.71 o
   6  -9   4      672.90      686.40     18.33 o
   7  -9   4        0.77        3.90      2.94 o
   8  -9   4      316.13      300.68     12.35 o
   9  -9   4        1.36        1.28      2.26 o
  10  -9   4      819.13      833.18     35.89 o
  11  -9   4        0.07        1.08      2.23 o
  12  -9   4      622.24      680.67     25.11 o
 -14  -8   4      138.92      149.34     19.02 o
 -13  -8   4        2.19        0.72      3.87 o
 -12  -8   4     2342.76     2417.92     49.62 o
 -11  -8   4       21.49       22.14      4.33 o
 -10  -8   4      652.36      658.51     18.41 o
  -9  -8   4       33.68       31.98      6.65 o
  -8  -8   4     1799.48     1654.26     34.40 o
  -7  -8   4       29.48       30.88      3.02 o
  -6  -8   4      224.97      368.85      7.81 o
  -5  -8   4       12.63       13.66      1.68 o
  -4  -8   4     1188.19     1277.07     16.91 o
  -3  -8   4       15.41       11.59      1.48 o
  -2  -8   4     6173.37     6953.51     65.49 o
  -1  -8   4      212.41      230.34      4.02 o
   0  -8   4     1813.31     1995.89     20.63 o
   1  -8   4        0.02       -0.79      0.79 o
   2  -8   4     3132.26     3670.55     51.44 o
   3  -8   4       39.77       40.84      3.00 o
   4  -8   4     1387.74     1446.88     25.41 o
   5  -8   4       17.46       22.44      2.74 o
   6  -8   4     2056.86     2049.27     40.25 o
   7  -8   4        0.16        0.45      1.90 o
   8  -8   4      586.02      560.94     17.65 o
   9  -8   4       11.60       10.06      2.76 o
  10  -8   4      473.73      480.34     13.99 o
  11  -8   4        3.10        1.99      2.12 o
 -14  -7   4      945.48      983.47     31.87 o
 -13  -7   4       27.75       23.74      4.44 o
 -12  -7   4      882.68      877.55     23.30 o
 -11  -7   4       23.04       21.02      4.02 o
 -10  -7   4     2180.79     2185.45     43.61 o
  -9  -7   4       18.22       10.45      2.70 o
  -8  -7   4      723.32      801.88     19.30 o
  -7  -7   4       20.15       30.56      2.64 o
  -6  -7   4     2549.82     2491.84     42.18 o
  -5  -7   4        0.97        1.21      0.92 o
  -4  -7   4      836.58      892.58     11.12 o
  -3  -7   4       20.52       21.29      1.42 o
  -2  -7   4     2797.12     3085.53     35.22 o
  -1  -7   4       81.41      100.46      2.61 o
   0  -7   4    15583.16    17859.29    172.11 o
   1  -7   4       34.94       37.71      2.11 o
   2  -7   4     3670.09     4071.62     63.19 o
   3  -7   4        0.03       -0.53      0.83 o
   4  -7   4    10364.00    10940.35    199.46 o
   5  -7   4       34.14       35.98      2.81 o
   6  -7   4     1209.74     1139.26     23.93 o
   7  -7   4       15.12       16.17      3.54 o
   8  -7   4     1433.86     1461.26     39.43 o
   9  -7   4       51.78       46.70      6.58 o
  10  -7   4      784.11      810.71     19.61 o
 -15  -6   4       10.19        6.93      4.03 o
 -14  -6   4      765.86      791.51     27.02 o
 -13  -6   4       18.44       19.20      3.06 o
 -12  -6   4     1627.35     1635.15     35.69 o
 -11  -6   4       77.72       76.82      6.33 o
 -10  -6   4     1719.25     1723.40     35.60 o
  -9  -6   4       26.43       32.86      3.73 o
  -8  -6   4     2382.50     2291.00     38.27 o
  -7  -6   4      112.38      115.12      4.41 o
  -6  -6   4      998.62     1059.41     19.81 o
  -5  -6   4        0.43        0.15      0.64 o
  -4  -6   4     2873.56     3080.28     30.32 o
  -3  -6   4        4.55        3.55      0.87 o
  -2  -6   4     9010.10    10411.30    124.30 o
  -1  -6   4       20.72       26.89      1.59 o
   0  -6   4     2064.05     2198.18     26.13 o
   1  -6   4      147.75      167.92      3.77 o
   2  -6   4     1363.39     1420.34     19.52 o
   3  -6   4        4.14        4.08      0.96 o
   4  -6   4     1336.46     1190.64     19.51 o
   5  -6   4       15.78       14.49      1.57 o
   6  -6   4     7284.47     7592.94    156.48 o
   7  -6   4        2.35        0.58      1.78 o
   8  -6   4      518.55      543.00     15.71 o
   9  -6   4        8.60        3.78      5.23 o
  10  -6   4      647.26      669.10     24.94 o
 -15  -5   4        1.05        1.14      3.17 o
 -14  -5   4       97.95      111.66      9.50 o
 -13  -5   4       13.03        8.73      4.89 o
 -12  -5   4     1424.27     1467.43     32.49 o
 -11  -5   4        1.80       -0.25      3.03 o
 -10  -5   4     2116.69     2111.53     41.52 o
  -9  -5   4        2.37        5.65      2.75 o
  -8  -5   4     2422.40     2277.15     37.74 o
  -7  -5   4       51.89       56.01      3.06 o
  -6  -5   4     2881.87     2787.84     35.86 o
  -5  -5   4       12.07       11.63      1.24 o
  -4  -5   4     3376.99     3378.80     34.36 o
  -3  -5   4       41.14       40.90      1.82 o
  -2  -5   4     7416.08     8087.12    112.58 o
  -1  -5   4        4.07        3.32      0.73 o
   0  -5   4        7.07       14.26      1.13 o
   1  -5   4       16.75       18.78      1.59 o
   2  -5   4      422.57      343.81      6.12 o
   3  -5   4       30.50       34.26      1.78 o
   4  -5   4     9164.73    10229.17    221.68 o
   5  -5   4      101.43      105.60      3.61 o
   6  -5   4      912.13     1008.27     17.29 o
   7  -5   4        5.71        6.59      1.03 o
   8  -5   4       87.90       89.24     10.95 o
   9  -5   4        7.63       13.10     10.39 o
 -15  -4   4        3.18        4.84      3.46 o
 -14  -4   4      150.67      137.00     27.57 o
 -13  -4   4        0.06       -0.35      2.13 o
 -12  -4   4     1590.90     1670.50     35.38 o
 -11  -4   4       59.21       62.67      5.29 o
 -10  -4   4      426.62      444.74     13.05 o
  -9  -4   4        9.32       12.58      1.97 o
  -8  -4   4      649.41      659.41     22.62 o
  -7  -4   4        7.94        7.31      1.41 o
  -6  -4   4     4358.68     4536.53     62.12 o
  -5  -4   4       95.81      110.79      2.81 o
  -4  -4   4     3092.26     2859.33     27.76 o
  -3  -4   4        4.48        6.34      1.15 o
  -2  -4   4     1309.61     1167.11     13.74 o
  -1  -4   4        1.99       -0.66      0.66 o
   0  -4   4     1148.07     1071.80     12.47 o
   1  -4   4        0.59       -0.69      0.69 o
   2  -4   4     8975.85    10020.19    132.66 o
   3  -4   4      139.96      158.10      3.42 o
   4  -4   4    19446.38    19984.07    272.63 o
   5  -4   4      114.79      117.45      3.20 o
   6  -4   4      515.81      473.78      7.64 o
   7  -4   4        3.48        4.26      1.07 o
   8  -4   4      295.55      285.72     11.44 o
   9  -4   4       33.31       32.10      4.02 o
  12  -4   4      653.00      696.98     33.46 o
 -15  -3   4        2.02       -0.46      3.12 o
 -14  -3   4     1111.73     1214.28     34.25 o
 -13  -3   4        2.38        4.28      2.50 o
 -12  -3   4      938.59     1037.33     24.33 o
 -11  -3   4        6.53        6.71      2.51 o
 -10  -3   4      819.33      851.52     17.56 o
  -9  -3   4       53.00       54.97      4.39 o
  -8  -3   4      188.51      207.33      8.42 o
  -7  -3   4       36.44       36.90      2.13 o
  -6  -3   4     1856.18     1805.19     22.28 o
  -5  -3   4       83.11       96.94      2.58 o
  -4  -3   4      449.44      380.94      5.79 o
  -3  -3   4        1.06        1.31      0.54 o
  -2  -3   4      683.51      668.89     10.06 o
  -1  -3   4        2.74        1.47      0.77 o
   0  -3   4     2311.88     2425.42     26.45 o
   1  -3   4        8.27        9.14      0.99 o
   2  -3   4    11985.14    13175.06    149.53 o
   3  -3   4       91.57       91.03      2.08 o
   4  -3   4     3458.14     3382.72     39.99 o
   5  -3   4        3.50        4.40      0.83 o
   6  -3   4     4380.56     4268.60     54.82 o
   7  -3   4       33.91       31.62      1.51 o
   8  -3   4     2655.47     2591.89     79.84 o
   9  -3   4       79.19       77.14      3.88 o
  11  -3   4       35.81       31.42      3.83 o
  12  -3   4      388.88      405.11     13.21 o
  13  -3   4        0.26        1.07      2.37 o
  14  -3   4      329.93      367.39     15.98 o
 -16  -2   4      670.82      749.26     35.40 o
 -15  -2   4       19.71       23.24      4.82 o
 -14  -2   4      950.20     1032.14     25.21 o
 -13  -2   4        7.45        3.50      2.49 o
 -12  -2   4     1462.83     1562.30     32.76 o
 -11  -2   4       50.82       50.38      4.49 o
 -10  -2   4        3.89        2.56      2.00 o
  -9  -2   4      432.08      435.79     10.47 o
  -8  -2   4     8134.91     7879.60     94.66 o
  -7  -2   4      116.69      117.88      3.00 o
  -6  -2   4     7850.63     7593.61    102.95 o
  -5  -2   4        1.77        2.80      0.63 o
  -4  -2   4      373.13      298.26      5.45 o
  -3  -2   4       91.18       97.38      2.63 o
  -2  -2   4      155.74      107.86      2.52 o
  -1  -2   4        0.07       -0.47      0.47 o
   0  -2   4      113.82       69.59      2.64 o
   1  -2   4        3.29       -0.65      0.65 o
   2  -2   4     4752.60     4672.15     58.27 o
   3  -2   4        0.10       -0.50      0.50 o
   4  -2   4     3932.27     3846.85     48.86 o
   5  -2   4      167.13      165.86      3.28 o
   6  -2   4      703.34      604.97      9.33 o
   7  -2   4       47.22       47.81      2.04 o
   8  -2   4     2867.12     2760.54     81.73 o
   9  -2   4       36.87       36.61      3.23 o
  10  -2   4      840.36      791.32     27.69 o
  11  -2   4        0.36        1.59      1.69 o
  13  -2   4        0.66        1.66      2.37 o
  14  -2   4      301.63      338.48     15.92 o
  15  -2   4        2.88        4.50      3.41 o
 -16  -1   4      444.88      517.27     18.88 o
 -15  -1   4        1.22        1.94      2.66 o
 -14  -1   4      476.03      516.75     15.50 o
 -13  -1   4        0.06       -0.42      2.00 o
 -12  -1   4      417.57      464.22     13.55 o
 -11  -1   4       40.53       44.44      6.13 o
 -10  -1   4     3271.19     3246.18     51.82 o
  -9  -1   4      149.08      156.71      5.65 o
  -8  -1   4     7129.91     6746.18     83.16 o
  -7  -1   4       29.94       27.96      1.63 o
  -6  -1   4     7557.90     7487.48     75.49 o
  -5  -1   4       58.83       51.21      1.60 o
  -4  -1   4     2340.32     2021.35     24.42 o
  -3  -1   4        1.97        0.00      0.77 o
  -2  -1   4    20835.80    20221.75    228.28 o
  -1  -1   4      116.81      117.74      2.16 o
   0  -1   4    14827.72    14675.08    152.97 o
   1  -1   4       64.14       58.97      1.47 o
   2  -1   4      799.58      727.85     12.61 o
   3  -1   4       33.01       29.22      1.24 o
   4  -1   4     2361.65     2205.31     23.62 o
   5  -1   4       21.10       21.14      1.25 o
   6  -1   4     1062.07     1048.48     13.77 o
   7  -1   4       14.68       13.63      1.47 o
   8  -1   4     1290.92     1154.63     23.61 o
   9  -1   4       77.73       73.51      4.56 o
  10  -1   4     1032.69      976.82     27.24 o
  11  -1   4        4.42        6.06      2.26 o
  12  -1   4      100.21      104.20     10.92 o
  13  -1   4        0.19       -0.28      1.93 o
  14  -1   4       70.89       87.87      8.52 o
  15  -1   4        1.74        0.17      3.67 o
 -16   0   4      201.67      234.58     16.27 o
 -15   0   4        0.35       -0.71      2.48 o
 -14   0   4      327.04      357.02     12.31 o
 -13   0   4       10.59        9.35      3.01 o
 -12   0   4      343.97      354.95     11.13 o
 -11   0   4        0.11        1.90      1.80 o
 -10   0   4     2126.76     2148.07     36.01 o
  -9   0   4       31.32       32.17      3.17 o
  -8   0   4     2311.65     2211.20     31.89 o
  -7   0   4      462.87      459.93      6.93 o
  -6   0   4     1466.58     1371.50     15.38 o
  -5   0   4      124.46      115.20      2.32 o
  -4   0   4     6311.11     6160.85     78.02 o
  -3   0   4      204.11      200.87      3.92 o
  -2   0   4    20422.15    20517.65    188.26 o
  -1   0   4      164.49      156.82      2.35 o
   0   0   4    11758.41    11798.44    126.01 o
   1   0   4       47.39       47.88      1.49 o
   2   0   4     5927.75     5732.88     57.37 o
   3   0   4      200.64      195.53      3.07 o
   4   0   4     3002.96     2829.24     27.48 o
   5   0   4      135.76      123.86      2.59 o
   6   0   4     2508.56     2316.43     24.87 o
   7   0   4      351.50      346.10      7.13 o
   8   0   4     1254.30     1217.55     39.86 o
   9   0   4      301.70      287.78      8.86 o
  10   0   4     1786.41     1708.50     39.97 o
  11   0   4       62.05       56.91      6.01 o
  12   0   4      445.85      451.03     33.54 o
  13   0   4       34.66       37.01      6.92 o
  14   0   4      379.96      425.38     20.50 o
  15   0   4       17.35       14.99      5.09 o
 -16   1   4      333.10      370.14     20.28 o
 -15   1   4        4.47        3.04      2.56 o
 -14   1   4      245.54      266.58      9.90 o
 -13   1   4        0.14        1.27      1.81 o
 -12   1   4     1031.64     1028.29     20.54 o
 -11   1   4        0.02        0.55      1.48 o
 -10   1   4        4.65        8.48      5.48 o
  -9   1   4      106.19      101.56      4.31 o
  -8   1   4     1419.98     1383.23     21.54 o
  -7   1   4      206.82      211.15      4.36 o
  -6   1   4      768.34      797.87      9.60 o
  -5   1   4       44.98       51.93      1.73 o
  -4   1   4     8425.39     8928.33    101.63 o
  -3   1   4       31.79       31.54      1.62 o
  -2   1   4     8589.13     8700.45     79.72 o
  -1   1   4       19.37       23.93      1.08 o
   0   1   4      498.40      492.09      6.30 o
   1   1   4       78.81       86.53      1.78 o
   2   1   4     2097.01     1952.47     19.74 o
   3   1   4        8.23        7.52      0.92 o
   4   1   4     1713.35     1500.30     18.09 o
   5   1   4      111.85      109.50      2.81 o
   6   1   4     3449.38     3399.47     54.50 o
   7   1   4      154.64      154.52      4.62 o
   8   1   4     3143.63     2912.50     52.75 o
   9   1   4      365.52      352.15      8.54 o
  10   1   4     1956.83     1888.66     48.34 o
  11   1   4      119.28      114.41      6.18 o
  12   1   4      895.99      908.95     31.34 o
  13   1   4       68.02       71.15      8.41 o
  14   1   4      426.17      470.68     22.76 o
 -16   2   4      131.32      141.42      9.65 o
 -15   2   4        0.01       -0.69      2.60 o
 -14   2   4      171.40      170.78      8.03 o
 -13   2   4        5.68        1.94      2.08 o
 -12   2   4      248.66      254.71      8.03 o
 -11   2   4        1.47       -1.21      1.85 o
 -10   2   4     1233.56     1252.40     22.87 o
  -9   2   4       10.29        5.14      3.45 o
  -8   2   4      667.21      650.93     11.55 o
  -7   2   4       18.03       15.24      1.46 o
  -6   2   4     5096.21     5079.29     56.22 o
  -5   2   4        9.35        6.67      0.91 o
  -4   2   4     1882.95     1668.52     23.89 o
  -3   2   4      299.83      288.48      4.67 o
  -2   2   4     7128.73     7305.52     73.76 o
  -1   2   4        5.91        3.44      0.75 o
   0   2   4     3711.93     3718.69     38.07 o
   1   2   4       64.21       65.18      1.82 o
   2   2   4      428.76      635.55      6.93 o
   3   2   4      404.68      419.92      5.82 o
   4   2   4     3293.33     3204.74     34.35 o
   5   2   4       59.53       62.70      2.48 o
   6   2   4     1248.49     1240.19     22.10 o
   7   2   4      193.79      200.68      6.38 o
   8   2   4     4226.52     4047.27     66.72 o
   9   2   4       35.70       31.59      3.37 o
  10   2   4     1284.18     1267.83     23.90 o
  11   2   4       32.19       30.32      4.03 o
  12   2   4      583.94      577.64     16.65 o
  13   2   4       12.60       15.30      5.15 o
  14   2   4      396.03      411.45     21.96 o
 -15   3   4        4.03        4.53      5.39 o
 -14   3   4      666.80      730.24     21.14 o
 -13   3   4       36.25       31.56      3.71 o
 -12   3   4      649.27      671.85     14.94 o
 -11   3   4       10.14        7.93      2.96 o
 -10   3   4      463.08      466.32     10.95 o
  -9   3   4       10.11        9.45      2.14 o
  -8   3   4     1267.59     1225.07     21.69 o
  -7   3   4        2.50        1.32      0.84 o
  -6   3   4     1744.65     1535.71     16.40 o
  -5   3   4       37.99       32.17      1.57 o
  -4   3   4     7868.85     7406.42     80.74 o
  -3   3   4      281.20      255.62      4.68 o
  -2   3   4     2893.68     2738.13     29.49 o
  -1   3   4      205.34      205.36      3.54 o
   0   3   4      871.40      709.05      8.29 o
   1   3   4     1240.86     1305.74     13.84 o
   2   3   4     3457.80     3418.41     28.99 o
   3   3   4     1450.02     1506.95     15.63 o
   4   3   4     3302.71     3169.62     34.38 o
   5   3   4      322.48      319.60      7.89 o
   6   3   4     5115.09     4876.85     70.30 o
   7   3   4       82.70       78.89      5.48 o
   8   3   4       53.97       56.95      8.46 o
   9   3   4       38.84       35.97      3.82 o
  10   3   4     1357.30     1372.11     26.62 o
  11   3   4       20.15       21.63      6.63 o
  12   3   4      503.30      517.59     16.12 o
  13   3   4       29.12       29.24      5.39 o
  14   3   4      699.29      791.36     34.63 o
 -15   4   4        6.70        6.56      2.43 o
 -14   4   4      511.58      544.92     15.16 o
 -13   4   4       23.69       22.42      3.35 o
 -12   4   4     1521.87     1501.56     28.28 o
 -11   4   4       11.74       10.24      2.01 o
 -10   4   4      736.79      733.97     13.84 o
  -9   4   4       11.58        7.66      2.01 o
  -8   4   4      938.10      914.35     14.47 o
  -7   4   4       26.74       25.67      2.04 o
  -6   4   4     1150.31     1076.26     12.16 o
  -5   4   4       60.50       59.75      2.25 o
  -4   4   4     1198.41     1059.79     11.96 o
  -3   4   4        6.51        8.62      0.94 o
  -2   4   4     3634.46     3413.98     41.23 o
  -1   4   4        0.33        0.85      0.57 o
   0   4   4     4797.50     4901.33     48.69 o
   1   4   4      525.56      593.51      6.85 o
   2   4   4     2415.67     2407.65     22.07 o
   3   4   4       96.54       99.99      2.65 o
   4   4   4     2930.16     2848.14     38.56 o
   5   4   4       25.30       24.11      2.20 o
   6   4   4       39.58       27.70      2.92 o
   7   4   4        1.10       16.84      3.59 o
   8   4   4     1358.78     1296.73     25.61 o
   9   4   4      113.02      110.15      7.94 o
  10   4   4      776.26      752.08     17.47 o
  11   4   4       90.65       93.08      5.25 o
  12   4   4      939.57      963.99     44.01 o
  13   4   4       43.54       39.25      6.03 o
  14   4   4      159.57      172.41     14.42 o
 -15   5   4        0.84        2.33      2.16 o
 -14   5   4      542.87      554.08     12.46 o
 -13   5   4        9.12        9.46      2.36 o
 -12   5   4     1109.29     1055.80     23.76 o
 -11   5   4        0.11       -0.94      1.57 o
 -10   5   4      500.48      503.15     11.74 o
  -9   5   4       18.02       18.59      1.84 o
  -8   5   4     1133.29     1153.88     16.59 o
  -7   5   4       18.49       18.01      1.83 o
  -6   5   4     2808.35     2689.52     29.36 o
  -5   5   4       41.97       36.94      1.94 o
  -4   5   4     1745.48     1644.40     19.89 o
  -3   5   4        5.43        6.59      1.12 o
  -2   5   4     4121.20     4196.83     64.93 o
  -1   5   4        1.88        2.18      0.87 o
   0   5   4     3587.52     3671.51     31.61 o
   1   5   4        2.25        1.22      0.81 o
   2   5   4     1299.08     1287.14     12.54 o
   3   5   4      317.70      338.10      5.80 o
   4   5   4     1044.24     1088.69     17.37 o
   5   5   4      182.44      192.33      5.98 o
   6   5   4      492.47      499.78     10.92 o
   7   5   4       41.17       51.69      3.97 o
   8   5   4      414.25      403.92     11.59 o
   9   5   4       12.97       20.38      4.91 o
  10   5   4     1219.55     1200.86     25.46 o
  11   5   4       77.00       69.53      5.97 o
  12   5   4      148.72      151.87      7.53 o
  13   5   4       14.35        9.03      4.13 o
 -14   6   4      406.38      425.36     11.96 o
 -13   6   4        0.03       -1.94      1.94 o
 -12   6   4      328.31      332.54      9.97 o
 -11   6   4        0.04       -1.54      1.54 o
 -10   6   4      685.61      700.60     14.27 o
  -9   6   4        0.94       -0.52      1.56 o
  -8   6   4      588.37      603.47     10.85 o
  -7   6   4      148.51      149.48      4.59 o
  -6   6   4     2580.08     2481.09     32.21 o
  -5   6   4       32.94       33.57      2.74 o
  -4   6   4     1827.23     1824.02     24.41 o
  -3   6   4       56.47       61.27      2.56 o
  -2   6   4     4361.48     4549.90     51.20 o
  -1   6   4      506.44      538.15      7.51 o
   0   6   4     4192.80     4352.17     38.94 o
   1   6   4      313.75      299.48      4.70 o
   2   6   4     1625.66     1592.20     17.37 o
   3   6   4       56.28       48.73      2.62 o
   4   6   4     3595.90     3509.22     43.49 o
   5   6   4      230.95      228.23      6.41 o
   6   6   4     2019.32     1943.35     31.75 o
   7   6   4       10.25        9.17      3.73 o
   8   6   4      573.63      549.79     29.45 o
   9   6   4       75.82       74.05      5.58 o
  10   6   4      455.91      434.54     13.19 o
  11   6   4       26.00       21.92      4.29 o
  12   6   4      191.24      189.03     10.21 o
  13   6   4      107.16      111.33      9.69 o
 -14   7   4       51.70       56.55      4.72 o
 -13   7   4       37.01       35.49      4.10 o
 -12   7   4      991.22      994.54     20.71 o
 -11   7   4       39.38       36.17      3.82 o
 -10   7   4      322.77      337.28      9.80 o
  -9   7   4       12.29        9.18      2.19 o
  -8   7   4     2135.33     2045.02     30.00 o
  -7   7   4        6.14        3.67      2.10 o
  -6   7   4        5.28       11.71      2.09 o
  -5   7   4       24.73       21.33      3.14 o
  -4   7   4      709.65      700.03     11.74 o
  -3   7   4      184.64      193.67      5.40 o
  -2   7   4     2586.56     2699.80     32.09 o
  -1   7   4     1156.39     1189.46     14.82 o
   0   7   4     2421.25     2301.76     26.02 o
   1   7   4      692.39      696.61     10.69 o
   2   7   4     3635.71     3678.53     50.13 o
   3   7   4      912.88      899.39     16.95 o
   4   7   4     3699.93     3622.08     45.44 o
   5   7   4     1099.15     1109.53     20.54 o
   6   7   4     1131.96     1105.19     20.73 o
   7   7   4      269.48      277.11      8.42 o
   8   7   4      694.44      688.86     17.74 o
   9   7   4      159.47      137.36      7.21 o
  10   7   4      623.94      599.49     16.61 o
  11   7   4      157.30      146.82      8.74 o
  12   7   4      801.84      823.68     28.66 o
 -13   8   4      103.87      104.29      6.21 o
 -12   8   4     1470.92     1461.86     28.05 o
 -11   8   4       87.12       86.17      5.64 o
 -10   8   4     1060.74     1036.09     24.16 o
  -9   8   4       33.91       39.36      4.36 o
  -8   8   4        7.32        8.16      2.29 o
  -7   8   4        9.51        9.48      4.20 o
  -6   8   4     1304.73     1176.44     21.10 o
  -5   8   4       49.05       46.72      3.79 o
  -4   8   4      663.55      665.00     12.68 o
  -3   8   4       99.26      113.55      7.17 o
  -2   8   4     2122.73     2009.86     25.26 o
  -1   8   4      192.70      203.42      4.52 o
   0   8   4      139.59      166.72      5.64 o
   1   8   4      134.85      152.42      5.81 o
   2   8   4     1055.44     1065.42     18.98 o
   3   8   4      414.11      439.66     13.54 o
   4   8   4     3881.74     3854.35     63.13 o
   5   8   4      331.03      348.18      8.43 o
   6   8   4      456.94      458.41     10.20 o
   7   8   4       33.03       35.73      6.14 o
   8   8   4      499.99      468.72     18.10 o
   9   8   4      196.38      176.44      9.90 o
  10   8   4      583.55      591.19     18.89 o
  11   8   4      173.19      165.44     11.78 o
  12   8   4      422.42      412.29     24.68 o
 -13   9   4       50.75       48.35      5.53 o
 -12   9   4      920.65      910.27     22.99 o
 -11   9   4       21.61       22.61      4.19 o
 -10   9   4      135.48      139.38      7.76 o
  -9   9   4        2.82       -0.07      2.29 o
  -8   9   4      982.82      935.01     22.43 o
  -7   9   4      370.23      341.87     12.42 o
  -6   9   4     1179.23     1116.65     20.85 o
  -5   9   4      152.28      147.36      6.03 o
  -4   9   4     1358.42     1336.94     21.86 o
  -3   9   4       98.70      105.40      4.19 o
  -2   9   4       87.28      122.67      4.79 o
  -1   9   4        0.24        3.14      1.43 o
   0   9   4      675.19      709.65     14.91 o
   1   9   4        0.41        0.75      1.61 o
   2   9   4     1867.52     1921.46     49.18 o
   3   9   4      113.90      117.15      5.72 o
   4   9   4      567.98      572.49     19.74 o
   5   9   4       17.22       23.69      5.57 o
   6   9   4      224.84      227.96     14.83 o
   7   9   4        0.29        3.12      4.63 o
   8   9   4      174.76      141.60     12.99 o
   9   9   4       78.00       71.17      6.61 o
  10   9   4      898.28      902.89     30.92 o
  11   9   4       41.09       35.05      6.79 o
 -12  10   4      230.72      208.83      9.94 o
 -11  10   4        5.38        0.44      2.95 o
 -10  10   4       35.69       28.29      4.72 o
  -9  10   4       19.69       12.36      3.41 o
  -8  10   4     1044.61     1008.27     24.39 o
  -7  10   4      190.97      172.03      8.66 o
  -6  10   4     1045.03     1018.95     20.06 o
  -5  10   4      164.65      158.71      6.51 o
  -4  10   4      299.22      318.65      9.22 o
  -3  10   4        1.75        3.32      1.80 o
  -2  10   4      321.61      365.31      8.27 o
  -1  10   4      212.48      217.78      9.45 o
   0  10   4      782.94      825.22     17.02 o
   1  10   4      103.09      107.93      5.60 o
   2  10   4     1324.53     1339.98     25.50 o
   3  10   4       26.95       29.30      3.91 o
   4  10   4      908.78      910.38     22.76 o
   5  10   4       42.77       38.63     10.18 o
   6  10   4      253.99      257.71     11.22 o
   7  10   4       19.09       34.24      5.52 o
   8  10   4      354.04      369.17     11.78 o
   9  10   4      269.45      271.82     10.27 o
  10  10   4       77.22       89.36     13.90 o
 -11  11   4        9.51        7.20      5.57 o
 -10  11   4      232.10      223.58     10.42 o
  -9  11   4       29.45       32.82      5.08 o
  -8  11   4      546.34      527.43     16.36 o
  -7  11   4      284.79      266.19     11.07 o
  -6  11   4      697.11      660.17     18.58 o
  -5  11   4        7.09        5.16      2.42 o
  -4  11   4      153.89      163.74      6.85 o
  -3  11   4       31.68       35.58      3.52 o
  -2  11   4     1101.18     1076.97     21.91 o
  -1  11   4       64.04       65.17      6.06 o
   0  11   4      777.16      761.65     59.60 o
   1  11   4      218.42      229.45      7.99 o
   2  11   4     1071.93     1108.65     25.34 o
   3  11   4      447.52      446.02     13.51 o
   4  11   4     1164.36     1182.05     26.71 o
   5  11   4      138.37      132.39      9.33 o
   6  11   4      310.81      306.22     18.10 o
   7  11   4      365.76      371.67     14.59 o
   8  11   4      410.11      394.66     15.22 o
   9  11   4       67.87       61.44      7.85 o
 -10  12   4      401.02      391.56     14.37 o
  -9  12   4      137.75      135.18      8.54 o
  -8  12   4     1001.45      968.24     30.48 o
  -7  12   4      176.17      177.70      9.43 o
  -6  12   4      887.74      850.62     22.55 o
  -5  12   4        2.73       -0.11      2.60 o
  -4  12   4      742.44      701.41     19.68 o
  -3  12   4       32.03       33.53      4.10 o
  -2  12   4      410.50      407.98     19.61 o
  -1  12   4      160.96      167.95      8.90 o
   0  12   4     1249.38     1271.32     38.25 o
   1  12   4      157.09      136.33     17.42 o
   2  12   4     1047.90     1078.00     25.02 o
   3  12   4      103.77      103.04      6.46 o
   4  12   4      398.76      397.58     12.67 o
   5  12   4      149.95      142.11     10.15 o
   6  12   4      508.15      499.85     21.53 o
   7  12   4      187.73      194.32     10.47 o
   8  12   4      506.99      432.67     42.54 o
  -9  13   4      126.56      111.42      8.26 o
  -8  13   4      669.12      642.70     19.47 o
  -7  13   4      141.27      136.50      8.57 o
  -6  13   4      651.35      631.11     19.03 o
  -5  13   4        7.63        8.61      3.59 o
  -4  13   4      733.31      738.61     20.93 o
  -3  13   4       40.70       38.73      5.28 o
  -2  13   4      661.77      673.17     19.84 o
  -1  13   4      135.38      127.69      8.13 o
   0  13   4      382.01      381.64     14.27 o
   1  13   4       49.46       49.43      5.96 o
   2  13   4      129.89      117.48      9.21 o
   3  13   4       42.66       37.45      4.72 o
   4  13   4      372.86      372.37     41.19 o
   5  13   4       66.40       55.20      7.57 o
   6  13   4      669.72      640.00     48.22 o
  -7  14   4       17.63       12.47      3.96 o
  -6  14   4      533.00      487.48     16.71 o
  -5  14   4       31.48       26.43      5.64 o
  -4  14   4       32.87       34.38      5.05 o
  -3  14   4       44.71       41.97      6.83 o
  -2  14   4      249.20      241.70     11.39 o
  -1  14   4       85.46       72.17      7.17 o
   0  14   4      246.85      240.08     11.28 o
   1  14   4       44.12       35.31      6.46 o
   2  14   4      216.70      184.65     11.75 o
   3  14   4       29.25       27.98      5.48 o
   4  14   4      303.66      286.06     14.05 o
  -4  15   4      146.34      147.45     17.24 o
  -3  15   4      190.00      171.40      9.97 o
  -2  15   4      466.53      448.00     16.34 o
  -1  15   4      174.81      170.81      9.94 o
   0  15   4      376.17      355.67     16.96 o
   1  15   4       90.73       78.58      9.10 o
  -4 -17   5      693.29      663.82     30.61 o
  -3 -17   5      237.58      234.69     17.03 o
  -2 -17   5      868.93      790.89     36.03 o
  -1 -17   5       19.34       25.81      6.55 o
   0 -17   5      133.62      120.09     12.58 o
   1 -17   5        8.87       24.91      6.40 o
   2 -17   5      378.94      411.58     24.22 o
   3 -17   5        0.16       -0.70      4.69 o
   4 -17   5      527.44      520.59     29.73 o
  -6 -16   5      813.07      786.45     52.33 o
  -5 -16   5       19.30       18.14      3.54 o
  -4 -16   5      989.23      889.13     37.05 o
  -3 -16   5       10.47        5.12      5.05 o
  -2 -16   5       16.65       16.63      5.14 o
  -1 -16   5       12.74        3.21      4.06 o
   0 -16   5      593.23      609.92     29.98 o
   1 -16   5       20.52       20.65      6.25 o
   2 -16   5      290.05      281.46     13.99 o
   3 -16   5      131.76      136.27     14.26 o
   4 -16   5     1319.82     1333.40     39.09 o
   5 -16   5       80.34       76.63      9.08 o
   6 -16   5       85.94       83.47      9.19 o
   7 -16   5        5.06        1.68      3.44 o
  -8 -15   5      239.43      225.80     13.31 o
  -7 -15   5        0.36       -0.80      3.20 o
  -6 -15   5      445.82      415.43     27.91 o
  -5 -15   5       30.33       23.39      3.29 o
  -4 -15   5      456.65      441.64     13.31 o
  -3 -15   5       15.89       15.02      5.85 o
  -2 -15   5      705.16      693.00     31.49 o
  -1 -15   5        2.77        9.10      4.77 o
   0 -15   5      553.64      603.53     29.20 o
   1 -15   5        4.20       21.64      5.70 o
   2 -15   5      910.38      969.00     33.26 o
   3 -15   5       33.02       29.22      5.62 o
   4 -15   5       17.88       16.48      4.45 o
   5 -15   5       41.98       45.08      6.96 o
   6 -15   5      639.07      648.78     24.85 o
   7 -15   5        2.68        1.38      2.96 o
   8 -15   5      316.49      280.29     19.15 o
  -9 -14   5        9.10       -0.92      5.16 o
  -8 -14   5      628.03      561.84     31.54 o
  -7 -14   5      112.97      109.87      9.08 o
  -6 -14   5     2335.33     2227.91     59.80 o
  -5 -14   5      259.19      267.67      9.91 o
  -4 -14   5     1244.53     1262.16     23.63 o
  -3 -14   5      231.51      233.36     14.54 o
  -2 -14   5      931.90      922.10     29.37 o
  -1 -14   5      149.54      158.59     24.06 o
   0 -14   5      989.11     1013.97     31.78 o
   1 -14   5       42.11       44.33      6.34 o
   2 -14   5       51.54       64.73      6.10 o
   3 -14   5        2.85       -0.67      2.58 o
   4 -14   5      858.36      942.36     28.87 o
   5 -14   5       18.44       23.30      4.89 o
   6 -14   5      343.29      352.10     15.48 o
   7 -14   5        0.57        1.28      2.89 o
   8 -14   5      519.68      499.28     25.53 o
   9 -14   5       18.06       21.26      6.37 o
 -10 -13   5      835.92      785.23     27.15 o
  -9 -13   5       81.32       81.74     11.37 o
  -8 -13   5     1001.96      986.18     30.49 o
  -7 -13   5      347.13      355.82     15.41 o
  -6 -13   5     1785.68     1780.24     46.14 o
  -5 -13   5      414.00      423.89     12.57 o
  -4 -13   5     2268.66     2303.35     45.04 o
  -3 -13   5      383.91      382.79      9.80 o
  -2 -13   5     1258.38     1283.34     24.28 o
  -1 -13   5      440.13      434.16     20.29 o
   0 -13   5     1761.10     1825.68     40.25 o
   1 -13   5      114.89      126.36      9.61 o
   2 -13   5      893.05      951.48     20.50 o
   3 -13   5      129.23      133.23     13.18 o
   4 -13   5     1135.55     1251.68     34.40 o
   5 -13   5        1.88        3.97      4.60 o
   6 -13   5      679.32      712.67     38.34 o
   7 -13   5        0.03       -0.63      2.55 o
   8 -13   5      147.37      161.55     13.03 o
   9 -13   5        1.42        0.86      3.36 o
  10 -13   5      537.50      521.62     25.18 o
 -11 -12   5       75.95       74.90     15.98 o
 -10 -12   5     1145.69     1141.27     34.52 o
  -9 -12   5        1.87       -1.82      3.19 o
  -8 -12   5      144.74      126.17     11.28 o
  -7 -12   5       17.63       17.91      5.18 o
  -6 -12   5     1350.33     1301.18     46.88 o
  -5 -12   5       18.22       22.60      4.50 o
  -4 -12   5      622.16      616.18     14.15 o
  -3 -12   5       65.09       70.21      6.77 o
  -2 -12   5     1217.65     1231.00     22.61 o
  -1 -12   5       52.32       59.60      5.22 o
   0 -12   5     2519.81     2729.63     53.71 o
   1 -12   5        3.32        5.08      2.45 o
   2 -12   5     2343.79     2376.76    111.81 o
   3 -12   5        6.55       10.09      2.40 o
   4 -12   5      780.49      858.19     21.95 o
   5 -12   5       35.80       39.67      7.06 o
   6 -12   5      531.90      559.76     25.24 o
   7 -12   5        0.99        2.48      3.02 o
   8 -12   5      337.34      332.12     18.46 o
   9 -12   5        6.99        6.21      4.12 o
  10 -12   5      845.10      833.06     33.31 o
  11 -12   5        0.63       -2.49      2.49 o
 -12 -11   5     1753.46     1721.26     48.91 o
 -11 -11   5        4.82        3.97      3.48 o
 -10 -11   5      116.56      111.17     14.43 o
  -9 -11   5        1.22       -1.88      1.88 o
  -8 -11   5      290.42      260.21     14.59 o
  -7 -11   5        0.17        0.72      3.16 o
  -6 -11   5     1198.05     1251.56     33.61 o
  -5 -11   5       21.74       24.33      2.78 o
  -4 -11   5     1019.54      976.48     19.34 o
  -3 -11   5       25.00       34.63      5.80 o
  -2 -11   5     1044.11     1103.04     45.51 o
  -1 -11   5      187.58      198.50      6.42 o
   0 -11   5     1182.08     1260.50     24.32 o
   1 -11   5      121.26      103.03      5.99 o
   2 -11   5     1303.16     1363.13     38.68 o
   3 -11   5        0.33        4.97      2.42 o
   4 -11   5     1524.43     1609.22     34.44 o
   5 -11   5        0.67        7.95      3.93 o
   6 -11   5      858.99      885.50     21.89 o
   7 -11   5        0.31        1.44      2.37 o
   8 -11   5      655.39      668.52     27.57 o
   9 -11   5        0.16        0.49      2.54 o
  10 -11   5      481.92      506.50     22.68 o
  11 -11   5        1.03       -2.53      2.53 o
  12 -11   5      511.97      526.11     23.07 o
 -13 -10   5       35.11       33.89      8.11 o
 -12 -10   5      114.75       94.80     10.25 o
 -11 -10   5        0.17       -2.27      2.27 o
 -10 -10   5      962.86      992.54     25.21 o
  -9 -10   5       41.17       38.61      3.99 o
  -8 -10   5      697.76      679.42     15.46 o
  -7 -10   5       28.76       30.50      3.32 o
  -6 -10   5     2470.87     2425.73     50.81 o
  -5 -10   5       47.67       49.79      5.02 o
  -4 -10   5      107.11      155.74      6.43 o
  -3 -10   5       32.12       36.42      3.23 o
  -2 -10   5     1029.32     1149.91     21.23 o
  -1 -10   5       44.35       51.86      2.92 o
   0 -10   5     5769.17     6313.11     97.57 o
   1 -10   5        0.04        0.65      1.08 o
   2 -10   5     1669.98     1834.38     37.62 o
   3 -10   5       75.30       87.08      5.34 o
   4 -10   5     2290.90     2484.28     49.55 o
   5 -10   5       11.68       12.95      2.61 o
   6 -10   5      611.43      644.83     24.69 o
   7 -10   5        0.46       -1.43      1.88 o
   8 -10   5      603.23      598.57     20.40 o
   9 -10   5        0.06        1.23      2.68 o
  10 -10   5      864.29      916.88     33.47 o
  11 -10   5        0.98        3.99      2.89 o
  12 -10   5      465.13      492.45     21.17 o
  13 -10   5        2.65        1.50      2.92 o
 -13  -9   5       11.25        7.22      4.23 o
 -12  -9   5      859.90      912.93     24.82 o
 -11  -9   5      106.15      105.96      8.82 o
 -10  -9   5      866.08      855.45     22.65 o
  -9  -9   5       17.81       12.60      2.78 o
  -8  -9   5     2185.37     2186.58     36.97 o
  -7  -9   5       55.76       55.86      3.89 o
  -6  -9   5      948.20     1085.14     17.11 o
  -5  -9   5      115.17      126.73      3.82 o
  -4  -9   5      876.15     1009.40     16.66 o
  -3  -9   5      156.30      171.16      4.98 o
  -2  -9   5     1578.46     1680.01     23.54 o
  -1  -9   5       63.08       69.17      3.32 o
   0  -9   5     2041.18     2062.95     27.67 o
   1  -9   5      231.37      251.40      6.65 o
   2  -9   5     5175.39     5526.32     85.83 o
   3  -9   5      230.06      224.87      7.09 o
   4  -9   5     1988.66     2131.23     42.03 o
   5  -9   5        0.45       -0.47      1.39 o
   6  -9   5     1464.55     1492.10     31.34 o
   7  -9   5        0.92       -1.12      1.67 o
   8  -9   5      134.13      143.76     24.81 o
   9  -9   5        0.00       -1.91      1.95 o
  10  -9   5      625.27      618.96     23.95 o
  11  -9   5        1.84        0.27      2.80 o
  12  -9   5      242.84      253.49     13.23 o
 -14  -8   5      275.11      296.32     23.70 o
 -13  -8   5       78.44       80.64      8.55 o
 -12  -8   5     1872.61     1939.38     41.81 o
 -11  -8   5       22.03       18.40      3.90 o
 -10  -8   5     1182.44     1186.75     27.51 o
  -9  -8   5       44.29       38.99      4.85 o
  -8  -8   5     1621.26     1557.38     28.85 o
  -7  -8   5       11.38       18.11      2.66 o
  -6  -8   5     1354.42     1449.81     21.16 o
  -5  -8   5      152.80      156.00      4.07 o
  -4  -8   5      270.22      275.34      5.59 o
  -3  -8   5        0.74       -0.71      0.71 o
  -2  -8   5     1146.61     1248.99     13.95 o
  -1  -8   5       10.40       14.40      1.24 o
   0  -8   5     3098.37     3393.61     45.66 o
   1  -8   5      250.93      264.16      6.48 o
   2  -8   5     2225.02     2496.36     36.19 o
   3  -8   5       10.86        7.96      1.62 o
   4  -8   5      421.11      465.26     12.90 o
   5  -8   5        0.24        0.41      1.29 o
   6  -8   5       39.61       50.77      8.69 o
   7  -8   5        8.05        4.21      2.34 o
   8  -8   5      998.86      959.61     26.88 o
   9  -8   5       16.64       14.34      3.55 o
  10  -8   5      569.12      576.81     16.52 o
  11  -8   5        0.40       -0.89      2.13 o
  12  -8   5      217.87      222.05     11.19 o
 -14  -7   5      284.49      268.60     14.72 o
 -13  -7   5       34.07       33.42      5.99 o
 -12  -7   5      495.32      513.02     16.63 o
 -11  -7   5       40.67       37.97      5.01 o
 -10  -7   5     1818.77     1824.28     39.75 o
  -9  -7   5       45.58       41.37      4.53 o
  -8  -7   5     2340.44     2302.07     38.80 o
  -7  -7   5       53.37       52.65      2.97 o
  -6  -7   5     3300.20     3066.12     39.84 o
  -5  -7   5       15.59       16.61      1.51 o
  -4  -7   5      388.04      376.67      5.97 o
  -3  -7   5       39.52       45.35      1.98 o
  -2  -7   5     2105.23     2170.31     23.36 o
  -1  -7   5        1.62        0.05      0.74 o
   0  -7   5     9205.15    10439.59    119.91 o
   1  -7   5       21.10       19.44      1.55 o
   2  -7   5      457.60      488.27      7.89 o
   3  -7   5        7.09        4.61      1.19 o
   4  -7   5      438.01      459.73     11.32 o
   5  -7   5        0.04       -0.11      1.23 o
   6  -7   5      688.65      713.01     20.59 o
   7  -7   5        2.90        2.17      1.93 o
   8  -7   5     1760.92     1801.14     44.05 o
   9  -7   5        6.97        5.31      2.43 o
  10  -7   5      358.73      380.20     15.29 o
  11  -7   5        0.79       -0.10      1.87 o
 -15  -6   5        5.39        3.23      3.48 o
 -14  -6   5      394.68      422.62     18.35 o
 -13  -6   5        1.33       -2.09      2.95 o
 -12  -6   5      670.52      703.88     19.82 o
 -11  -6   5       39.25       35.56      4.60 o
 -10  -6   5     1566.20     1562.85     32.97 o
  -9  -6   5       45.33       41.60      4.69 o
  -8  -6   5     1579.38     1468.92     26.48 o
  -7  -6   5       13.98       12.59      1.63 o
  -6  -6   5      954.05      991.13     15.12 o
  -5  -6   5       18.27       20.44      2.00 o
  -4  -6   5     4504.98     4621.91     46.35 o
  -3  -6   5       67.31       76.98      2.36 o
  -2  -6   5     8370.63     9423.72    104.55 o
  -1  -6   5        2.45        1.56      0.91 o
   0  -6   5     6787.35     7591.15     74.20 o
   1  -6   5       12.84       16.16      1.45 o
   2  -6   5     4250.88     4777.91     65.23 o
   3  -6   5        0.23       -0.77      0.80 o
   4  -6   5     3377.53     3715.20     74.87 o
   5  -6   5       24.59       22.49      2.17 o
   6  -6   5    14907.98    15220.42    321.74 o
   7  -6   5        8.98        8.86      2.25 o
   8  -6   5     1024.75     1018.37     26.75 o
   9  -6   5        0.04       -0.65      1.48 o
  10  -6   5      359.92      365.89     14.26 o
  11  -6   5       17.55       12.67      3.00 o
 -15  -5   5        5.79       -1.62      3.19 o
 -14  -5   5       35.52       36.32      6.35 o
 -13  -5   5        2.46       -0.08      3.59 o
 -12  -5   5     1184.98     1251.26     28.87 o
 -11  -5   5       60.01       60.81      5.25 o
 -10  -5   5     1193.70     1291.82     28.05 o
  -9  -5   5        0.60       -0.27      1.77 o
  -8  -5   5     1681.80     1671.61     29.17 o
  -7  -5   5       11.62       12.74      1.81 o
  -6  -5   5      753.76      731.44     11.74 o
  -5  -5   5        4.93        5.68      1.09 o
  -4  -5   5      731.29      743.76      8.86 o
  -3  -5   5       20.98       19.57      1.51 o
  -2  -5   5     3712.00     3978.52     45.66 o
  -1  -5   5       10.05       12.37      1.11 o
   0  -5   5     5217.97     5901.78     61.73 o
   1  -5   5        0.37       -0.45      0.65 o
   2  -5   5     3417.02     3696.90     46.20 o
   3  -5   5        0.03       -0.26      0.95 o
   4  -5   5    14097.95    15278.84    318.49 o
   5  -5   5        8.91        9.35      1.48 o
   6  -5   5     3203.55     3042.74     49.06 o
   7  -5   5      141.91      130.37      6.11 o
   8  -5   5     2648.39     2692.94     61.49 o
   9  -5   5       15.14       11.91      2.54 o
  10  -5   5      799.14      786.76     25.78 o
  11  -5   5        2.49        2.94      2.11 o
  12  -5   5     1712.17     1697.54     51.71 o
 -15  -4   5        1.91       -2.57      2.57 o
 -14  -4   5      587.45      604.72     21.62 o
 -13  -4   5       17.13       10.22      3.23 o
 -12  -4   5     1535.92     1651.38     35.86 o
 -11  -4   5       15.37       10.55      2.74 o
 -10  -4   5     1840.77     1899.38     33.33 o
  -9  -4   5       41.88       34.50      3.73 o
  -8  -4   5      204.54      240.89      7.23 o
  -7  -4   5       50.14       58.56      4.80 o
  -6  -4   5     5156.63     5452.59     57.82 o
  -5  -4   5        3.93        2.83      1.12 o
  -4  -4   5     7302.29     7293.57     67.80 o
  -3  -4   5       11.58       10.47      1.09 o
  -2  -4   5      880.14      879.93     11.00 o
  -1  -4   5       17.92       15.67      1.33 o
   0  -4   5      195.73      143.74      2.83 o
   1  -4   5        0.26       -1.05      1.05 o
   2  -4   5      140.13      234.47      4.41 o
   3  -4   5        0.75        1.55      0.73 o
   4  -4   5     1241.84     1006.46     17.48 o
   5  -4   5      132.81      123.47      3.36 o
   6  -4   5     2694.49     2560.91     34.22 o
   7  -4   5      336.55      315.76      7.64 o
   8  -4   5      310.00      287.71      9.54 o
   9  -4   5       29.21       29.30      3.28 o
  10  -4   5     1999.15     1964.40     45.99 o
  11  -4   5       41.44       37.52      4.57 o
  12  -4   5      534.77      537.22     19.89 o
  13  -4   5       37.46       41.28      5.21 o
  14  -4   5      394.95      427.11     17.80 o
 -15  -3   5        1.52       -1.41      2.76 o
 -14  -3   5      699.40      728.99     29.07 o
 -13  -3   5        1.30       -1.91      1.91 o
 -12  -3   5      662.35      705.92     18.68 o
 -11  -3   5        6.81        3.25      2.27 o
 -10  -3   5     1055.30     1109.45     21.62 o
  -9  -3   5      215.83      214.13      9.13 o
  -8  -3   5     2031.13     1985.52     29.69 o
  -7  -3   5        7.15        8.02      1.53 o
  -6  -3   5    12667.06    12347.00    135.60 o
  -5  -3   5        2.34        2.20      0.93 o
  -4  -3   5     9911.25    10386.65    123.05 o
  -3  -3   5       41.82       50.08      1.83 o
  -2  -3   5     2370.28     2275.77     23.85 o
  -1  -3   5        0.21       -0.45      0.45 o
   0  -3   5     1592.57     1446.84     19.97 o
   1  -3   5        0.29       -0.60      0.60 o
   2  -3   5       43.05        8.43      1.04 o
   3  -3   5        4.07        1.81      0.65 o
   4  -3   5      520.67      439.75      6.45 o
   5  -3   5      326.53      305.49      5.77 o
   6  -3   5      863.39      788.49     13.58 o
   7  -3   5      114.04      108.13      3.47 o
   8  -3   5      586.73      575.18     15.75 o
   9  -3   5        0.05        0.82      1.43 o
  10  -3   5     1015.82      957.07     25.29 o
  11  -3   5       19.39       20.07      2.91 o
  12  -3   5      438.38      439.46     17.72 o
  13  -3   5       23.91       23.98      3.96 o
  14  -3   5      109.31      118.63      9.05 o
 -16  -2   5      658.38      743.23     24.71 o
 -15  -2   5        0.01       -0.79      2.57 o
 -14  -2   5       75.94       80.82      9.05 o
 -13  -2   5        2.67        0.12      2.06 o
 -12  -2   5      618.47      638.41     17.16 o
 -11  -2   5       36.53       44.19      4.51 o
 -10  -2   5       31.47       46.22      3.68 o
  -9  -2   5       68.99       77.08      4.46 o
  -8  -2   5     5823.37     5700.83     76.71 o
  -7  -2   5       31.55       36.04      2.32 o
  -6  -2   5     5703.73     5838.00     62.13 o
  -5  -2   5        8.47        6.96      0.93 o
  -4  -2   5     2755.98     2546.18     29.40 o
  -3  -2   5       20.68       22.39      1.26 o
  -2  -2   5      849.95      639.05      8.62 o
  -1  -2   5       43.18       36.05      1.38 o
   0  -2   5     7305.15     7491.94     84.01 o
   1  -2   5       26.10       24.72      1.24 o
   2  -2   5     6623.17     6463.12     82.64 o
   3  -2   5       39.88       38.70      1.46 o
   4  -2   5     4728.15     4577.92     47.62 o
   5  -2   5      374.51      375.16      5.70 o
   6  -2   5     2508.84     2418.56     30.19 o
   7  -2   5        8.36        9.60      1.64 o
   8  -2   5     1188.38     1096.21     27.64 o
   9  -2   5        7.93        6.84      2.11 o
  10  -2   5      989.25      962.69     25.29 o
  11  -2   5       25.28       25.38      3.59 o
  12  -2   5      504.15      489.12     16.92 o
  13  -2   5        3.95        0.21      2.20 o
  14  -2   5       57.58       58.04      7.39 o
 -16  -1   5      210.31      246.93     12.45 o
 -15  -1   5        1.08        2.90      2.64 o
 -14  -1   5      269.98      289.41     11.09 o
 -13  -1   5       21.36       19.00      3.37 o
 -12  -1   5      568.22      579.66     15.72 o
 -11  -1   5        0.87        0.34      1.72 o
 -10  -1   5     2632.75     2670.95     43.89 o
  -9  -1   5       20.57       20.85      2.11 o
  -8  -1   5       11.44       11.20      2.71 o
  -7  -1   5      170.86      164.50      3.60 o
  -6  -1   5     3783.80     3774.70     39.33 o
  -5  -1   5       14.32       12.79      1.12 o
  -4  -1   5       46.99       98.33      3.31 o
  -3  -1   5        0.43       -0.63      0.63 o
  -2  -1   5     6938.42     7090.90     65.14 o
  -1  -1   5       33.54       32.90      1.35 o
   0  -1   5     7990.81     8077.86     91.38 o
   1  -1   5       23.22       22.83      1.07 o
   2  -1   5      446.35      427.20      6.11 o
   3  -1   5       63.88       59.84      1.73 o
   4  -1   5     7406.11     7405.36     81.44 o
   5  -1   5       84.20       85.38      2.39 o
   6  -1   5     2717.59     2634.48     34.66 o
   7  -1   5        2.42        1.96      1.04 o
   8  -1   5     2935.20     2765.81     52.11 o
   9  -1   5        0.13        0.06      2.82 o
  10  -1   5     1542.24     1423.30     69.30 o
  11  -1   5       70.36       63.92      5.26 o
  12  -1   5      355.76      368.96     13.94 o
  13  -1   5       15.34       16.95      4.64 o
  14  -1   5      234.06      274.94     15.57 o
 -16   0   5      438.21      497.24     18.07 o
 -15   0   5        1.52        0.87      2.40 o
 -14   0   5      396.29      437.61     13.77 o
 -13   0   5        2.20        0.84      2.01 o
 -12   0   5      914.36      960.92     19.85 o
 -11   0   5        8.50        8.17      2.03 o
 -10   0   5      193.92      196.72      6.80 o
  -9   0   5       73.35       65.06      4.30 o
  -8   0   5     3074.07     2991.30     42.84 o
  -7   0   5       46.49       46.39      1.92 o
  -6   0   5     2879.82     2657.09     36.70 o
  -5   0   5       40.34       37.84      1.58 o
  -4   0   5     8634.11     8588.73     90.95 o
  -3   0   5       65.29       62.57      2.11 o
  -2   0   5     2108.75     1954.51     18.49 o
  -1   0   5      365.45      376.41      4.55 o
   0   0   5     8635.20     8811.62     82.34 o
   1   0   5      109.90      120.45      2.33 o
   2   0   5     6201.20     6240.80     65.97 o
   3   0   5       40.11       31.35      1.54 o
   4   0   5      202.89      163.53      3.40 o
   5   0   5       12.93       12.61      1.10 o
   6   0   5     2518.59     2391.46     45.54 o
   7   0   5        3.63        3.87      1.93 o
   8   0   5      490.35      481.94     10.63 o
   9   0   5       60.13       58.12      4.26 o
  10   0   5     2867.77     2697.39    157.23 o
  11   0   5       82.80       85.43      6.43 o
  12   0   5      755.38      761.80     47.92 o
  13   0   5       38.45       43.12      7.21 o
  14   0   5      458.11      495.19     23.27 o
 -16   1   5      454.99      509.27     27.79 o
 -15   1   5        0.08       -0.39      2.29 o
 -14   1   5      393.83      432.65     13.34 o
 -13   1   5        5.68        4.35      2.43 o
 -12   1   5     1013.52     1048.64     21.07 o
 -11   1   5       53.16       53.84      3.93 o
 -10   1   5      364.06      365.51     10.26 o
  -9   1   5        0.52        2.39      1.33 o
  -8   1   5     1648.77     1595.70     27.26 o
  -7   1   5       65.44       59.82      2.34 o
  -6   1   5     5816.20     5528.73     85.49 o
  -5   1   5      250.67      241.01      4.14 o
  -4   1   5     3808.69     3439.74     37.15 o
  -3   1   5       78.31       72.98      1.92 o
  -2   1   5    20045.79    20148.51    175.83 o
  -1   1   5      823.40      876.01      9.78 o
   0   1   5     9938.31    10296.30    101.54 o
   1   1   5      221.50      211.89      3.41 o
   2   1   5      833.44      708.75      7.75 o
   3   1   5        8.17        4.34      0.67 o
   4   1   5     2569.80     2369.47     29.38 o
   5   1   5      170.94      156.64      4.20 o
   6   1   5     1515.46     1356.37     21.79 o
   7   1   5       46.09       42.89      3.10 o
   8   1   5     3415.01     3193.96     53.22 o
   9   1   5      173.67      177.17      5.97 o
  10   1   5      270.33      267.06      9.60 o
  11   1   5       74.64       68.04      6.33 o
  12   1   5      944.15      959.67     44.16 o
  13   1   5       50.49       43.23      7.78 o
  14   1   5      436.29      502.35     24.47 o
 -15   2   5        0.23       -1.33      2.17 o
 -14   2   5      676.10      727.57     18.55 o
 -13   2   5       16.49       14.30      4.19 o
 -12   2   5      774.07      789.14     16.91 o
 -11   2   5       24.87       28.91      3.07 o
 -10   2   5      870.96      833.82     16.86 o
  -9   2   5        6.07        4.72      1.57 o
  -8   2   5      969.83      951.90     17.86 o
  -7   2   5      120.47      105.12      4.23 o
  -6   2   5     1375.16     1312.82     17.05 o
  -5   2   5       21.30       23.49      1.92 o
  -4   2   5      777.09      676.73      8.86 o
  -3   2   5       80.01       85.91      1.82 o
  -2   2   5     3936.42     4102.55     46.75 o
  -1   2   5      195.06      195.35      3.36 o
   0   2   5     4309.11     4161.02     45.33 o
   1   2   5       47.73       61.95      1.78 o
   2   2   5     2002.25     1944.97     18.66 o
   3   2   5       36.04       33.51      1.68 o
   4   2   5     3105.20     2896.77     31.51 o
   5   2   5      180.22      170.76      7.35 o
   6   2   5     2179.06     2043.41     31.80 o
   7   2   5      184.55      173.31      6.72 o
   8   2   5      114.81      121.29      7.67 o
   9   2   5       13.61       15.40      2.54 o
  10   2   5     1035.13      988.93     20.01 o
  11   2   5      165.99      167.29      8.01 o
  12   2   5      837.62      837.06     37.81 o
  13   2   5      113.08      120.02     11.40 o
  14   2   5      765.13      855.43     36.07 o
 -15   3   5        0.01        1.23      2.79 o
 -14   3   5      910.44     1000.24     27.41 o
 -13   3   5        1.54        1.29      2.27 o
 -12   3   5      743.10      753.29     16.47 o
 -11   3   5       15.18       17.85      5.73 o
 -10   3   5     1072.52     1026.12     19.76 o
  -9   3   5        1.44       -0.03      2.01 o
  -8   3   5      763.52      766.37     14.90 o
  -7   3   5       44.65       45.68      2.45 o
  -6   3   5     1073.99     1022.81     14.22 o
  -5   3   5        1.59        1.90      0.66 o
  -4   3   5     1329.35     1333.00     15.22 o
  -3   3   5       55.59       60.05      1.70 o
  -2   3   5      888.55      801.03      8.43 o
  -1   3   5      256.52      240.47      3.79 o
   0   3   5     2249.16     2262.23     22.84 o
   1   3   5        0.18       -0.04      0.64 o
   2   3   5     3466.05     3486.15     32.26 o
   3   3   5       55.38       57.44      2.02 o
   4   3   5     1394.58     1257.73     18.82 o
   5   3   5       77.43       74.97      3.20 o
   6   3   5      386.50      386.47     16.28 o
   7   3   5       18.20       13.58      2.51 o
   8   3   5        3.46        6.52      2.86 o
   9   3   5      158.00      151.84      7.02 o
  10   3   5     1303.71     1254.14     25.10 o
  11   3   5      115.82      116.45      5.37 o
  12   3   5      931.94      940.61     28.42 o
  13   3   5      139.10      149.89     12.96 o
  14   3   5      228.95      253.09     17.69 o
 -15   4   5        7.08       11.32      2.90 o
 -14   4   5      203.71      220.48     11.42 o
 -13   4   5       12.10       10.82      2.92 o
 -12   4   5     1393.77     1352.07     29.16 o
 -11   4   5       14.04       11.92      2.79 o
 -10   4   5      531.04      550.62     11.58 o
  -9   4   5        5.94        2.54      1.59 o
  -8   4   5     1784.58     1764.65     25.04 o
  -7   4   5       34.76       32.50      2.17 o
  -6   4   5      796.41      780.74     10.23 o
  -5   4   5      169.30      161.88      4.10 o
  -4   4   5     2805.82     2646.17     25.81 o
  -3   4   5      715.02      689.02      8.83 o
  -2   4   5     4215.40     4114.97     47.91 o
  -1   4   5      823.52      788.95      8.83 o
   0   4   5     6132.71     6084.57     55.16 o
   1   4   5      424.64      444.99      5.99 o
   2   4   5     3835.39     3858.71     34.30 o
   3   4   5      658.43      671.17      9.66 o
   4   4   5      421.26      405.51      9.64 o
   5   4   5      186.60      191.33      5.39 o
   6   4   5      271.41      288.08      8.85 o
   7   4   5      108.35      115.57      5.95 o
   8   4   5     2283.45     2203.17     40.16 o
   9   4   5       73.78       88.58      8.67 o
  10   4   5      664.49      648.59     17.73 o
  11   4   5      104.12       99.86      5.68 o
  12   4   5      335.89      328.06     14.93 o
  13   4   5        7.41        1.95      4.35 o
 -15   5   5        0.25       -1.51      2.15 o
 -14   5   5      351.39      371.93     14.68 o
 -13   5   5       22.05       17.17      2.56 o
 -12   5   5      138.64      143.98      5.61 o
 -11   5   5       25.17       23.50      2.63 o
 -10   5   5      743.77      744.53     15.04 o
  -9   5   5       44.30       41.31      3.48 o
  -8   5   5      576.35      551.78      9.83 o
  -7   5   5       25.93       25.54      2.26 o
  -6   5   5     4751.74     4482.37     50.21 o
  -5   5   5      156.04      150.43      3.75 o
  -4   5   5      335.35      336.35      6.14 o
  -3   5   5      440.86      417.25      7.11 o
  -2   5   5     2682.33     2532.58     31.07 o
  -1   5   5      330.07      313.06      4.66 o
   0   5   5     6652.07     6757.69     56.56 o
   1   5   5      572.55      582.67      7.54 o
   2   5   5     3434.59     3222.54     33.58 o
   3   5   5      566.70      574.02      9.66 o
   4   5   5     1860.86     1739.96     23.51 o
   5   5   5      379.30      375.50      8.46 o
   6   5   5     2644.45     2551.48     39.93 o
   7   5   5      326.72      329.29     10.14 o
   8   5   5      659.97      655.60     16.25 o
   9   5   5      131.09      118.32      6.23 o
  10   5   5      709.69      671.17     17.06 o
  11   5   5       26.07       24.81      4.10 o
  12   5   5       76.74       69.79      5.82 o
  13   5   5       14.21        9.00      4.12 o
 -14   6   5      154.78      166.83      7.43 o
 -13   6   5        0.03       -1.95      1.95 o
 -12   6   5      427.17      431.45     12.00 o
 -11   6   5       32.86       35.05      3.97 o
 -10   6   5     1153.19     1087.20     20.06 o
  -9   6   5       30.23       28.41      3.00 o
  -8   6   5     1622.24     1572.27     24.21 o
  -7   6   5      105.73      101.70      4.00 o
  -6   6   5       19.26       27.16      3.44 o
  -5   6   5        7.16        3.45      1.45 o
  -4   6   5      294.28      282.42      6.39 o
  -3   6   5        1.29        2.82      1.06 o
  -2   6   5     1800.26     1834.77     28.93 o
  -1   6   5       23.37       23.11      1.75 o
   0   6   5     5926.96     5710.67     57.15 o
   1   6   5        0.43        2.38      1.36 o
   2   6   5      575.47      540.97     10.79 o
   3   6   5        7.41        6.89      1.69 o
   4   6   5      763.00      721.86     10.86 o
   5   6   5       27.83       27.47      2.64 o
   6   6   5     2923.23     2806.30     44.09 o
   7   6   5      121.17      124.95      6.28 o
   8   6   5      817.35      773.21     23.30 o
   9   6   5       29.47       25.62      4.01 o
  10   6   5      210.41      198.66      8.71 o
  11   6   5       35.56       34.17      5.05 o
  12   6   5      320.98      328.32     16.14 o
 -14   7   5       71.39       66.79      5.28 o
 -13   7   5        4.75        0.75      2.25 o
 -12   7   5      793.23      755.21     17.35 o
 -11   7   5       37.78       33.09      3.88 o
 -10   7   5     1168.99     1119.17     22.42 o
  -9   7   5       67.79       57.58      3.91 o
  -8   7   5      548.32      550.44     12.58 o
  -7   7   5        9.97        7.95      3.55 o
  -6   7   5       71.15       76.36      4.41 o
  -5   7   5      134.96      133.52      4.94 o
  -4   7   5      790.03      771.25     13.91 o
  -3   7   5        4.11        4.14      1.29 o
  -2   7   5     2771.81     2690.80     32.25 o
  -1   7   5        3.77        4.51      1.09 o
   0   7   5     1004.64     1039.09     13.53 o
   1   7   5       45.36       37.39      3.14 o
   2   7   5      102.99      129.27      5.01 o
   3   7   5       42.87       42.66      3.77 o
   4   7   5     1308.52     1310.41     20.52 o
   5   7   5      161.19      180.31      5.72 o
   6   7   5     1690.73     1640.69     25.50 o
   7   7   5       41.30       38.62      7.82 o
   8   7   5      207.02      224.98      9.89 o
   9   7   5        6.61       13.83      3.38 o
  10   7   5      301.82      306.39     13.17 o
  11   7   5       42.53       38.24      6.64 o
  12   7   5      600.22      604.86     23.89 o
 -13   8   5       18.30       14.08      3.18 o
 -12   8   5      605.92      603.53     15.34 o
 -11   8   5       71.85       71.84      6.13 o
 -10   8   5      883.29      843.94     21.16 o
  -9   8   5       29.47       30.41      4.39 o
  -8   8   5       47.77       58.73      4.39 o
  -7   8   5       59.72       56.49      4.57 o
  -6   8   5     2365.56     2255.68     36.14 o
  -5   8   5      101.34       98.84      4.62 o
  -4   8   5     1252.47     1205.38     19.97 o
  -3   8   5      236.56      238.34      6.14 o
  -2   8   5     1773.56     1799.54     23.24 o
  -1   8   5       82.14      100.95      3.42 o
   0   8   5      101.00      144.74      5.72 o
   1   8   5      397.44      417.03     10.57 o
   2   8   5      235.05      259.60     11.72 o
   3   8   5      491.80      510.18     12.56 o
   4   8   5     2785.22     2751.06     47.31 o
   5   8   5      518.44      525.36     16.14 o
   6   8   5     1220.06     1208.18     30.68 o
   7   8   5      249.23      239.04      9.07 o
   8   8   5      459.61      446.77     10.67 o
   9   8   5       12.50        9.88      2.92 o
  10   8   5      396.73      401.27     15.18 o
  11   8   5      193.73      181.64     12.68 o
 -13   9   5       73.45       72.30      8.71 o
 -12   9   5      763.38      758.10     20.61 o
 -11   9   5      132.86      136.75      7.98 o
 -10   9   5      839.23      830.49     21.42 o
  -9   9   5       33.05       30.36      4.58 o
  -8   9   5     1468.53     1365.99     30.35 o
  -7   9   5       31.32       31.05      3.73 o
  -6   9   5     1029.04      968.02     19.05 o
  -5   9   5      186.29      192.81      7.02 o
  -4   9   5     1513.00     1486.78     24.11 o
  -3   9   5       85.57       88.42      3.98 o
  -2   9   5      143.46      186.20      7.89 o
  -1   9   5      239.88      248.93      9.55 o
   0   9   5     1197.90     1201.47     22.66 o
   1   9   5      318.99      320.96      9.27 o
   2   9   5      578.67      601.31     14.03 o
   3   9   5      668.05      674.00     17.12 o
   4   9   5     1509.28     1459.72     39.79 o
   5   9   5     1145.88     1125.54     36.74 o
   6   9   5     2046.86     1972.43     43.88 o
   7   9   5      181.34      195.19     18.18 o
   8   9   5      238.42      244.26     10.83 o
   9   9   5       95.27       97.97      5.54 o
  10   9   5      709.68      660.55     25.68 o
 -12  10   5      628.48      624.64     18.56 o
 -11  10   5      145.56      137.83      8.38 o
 -10  10   5      449.21      431.72     14.57 o
  -9  10   5       41.36       29.06      4.48 o
  -8  10   5      691.59      685.02     19.07 o
  -7  10   5       56.60       55.80      5.90 o
  -6  10   5     1815.63     1706.74     32.72 o
  -5  10   5      196.58      192.05      7.84 o
  -4  10   5      584.73      574.70     13.49 o
  -3  10   5       46.32       49.00      3.72 o
  -2  10   5      932.14      911.55     17.82 o
  -1  10   5      106.57       97.44      6.45 o
   0  10   5      174.50      192.20      8.66 o
   1  10   5       48.59       48.88      4.21 o
   2  10   5     1028.73     1042.73     21.31 o
   3  10   5      209.43      221.63      8.90 o
   4  10   5     2598.11     2680.00     66.75 o
   5  10   5      257.10      250.68     23.94 o
   6  10   5      483.66      514.63     17.22 o
   7  10   5        0.85        4.73      2.92 o
   8  10   5      338.48      359.89     20.14 o
   9  10   5       15.25       14.24      8.82 o
 -11  11   5       18.01       12.53      3.86 o
 -10  11   5      174.88      170.70      9.24 o
  -9  11   5        5.74        5.18      3.15 o
  -8  11   5      228.02      213.46     10.19 o
  -7  11   5      101.08       83.79      6.85 o
  -6  11   5      577.36      539.88     16.76 o
  -5  11   5      348.70      332.26     12.43 o
  -4  11   5      391.42      408.30     10.09 o
  -3  11   5      113.48      110.78     10.16 o
  -2  11   5      633.04      653.03     18.55 o
  -1  11   5       31.29       31.41      4.50 o
   0  11   5      908.33      905.44     23.35 o
   1  11   5       86.34       83.60      5.30 o
   2  11   5      740.74      747.58     19.17 o
   3  11   5      101.81      105.00      6.47 o
   4  11   5      485.93      473.98     19.07 o
   5  11   5       10.52       21.87     10.34 o
   6  11   5      300.14      344.03     20.52 o
   7  11   5        3.93        1.21      3.95 o
   8  11   5      109.19       79.60      9.25 o
  -9  12   5       25.30       17.19      4.19 o
  -8  12   5       91.55       85.56      7.30 o
  -7  12   5       75.25       60.65      6.50 o
  -6  12   5      437.32      439.67     15.20 o
  -5  12   5      113.37      112.40      7.68 o
  -4  12   5      357.34      366.87     11.46 o
  -3  12   5       95.78       86.21      6.97 o
  -2  12   5      321.27      324.31     12.60 o
  -1  12   5      117.00      116.54      8.32 o
   0  12   5      464.36      445.34     15.26 o
   1  12   5       72.67       69.48      6.74 o
   2  12   5      233.60      222.63      9.20 o
   3  12   5       86.25       79.52      6.00 o
   4  12   5      396.20      368.41     16.34 o
   5  12   5       78.20       82.35     13.22 o
   6  12   5      283.01      307.90     14.97 o
   7  12   5      118.67      148.68     11.01 o
  -8  13   5      487.82      458.97     16.15 o
  -7  13   5       78.47       76.56      7.27 o
  -6  13   5      355.08      335.90     13.40 o
  -5  13   5      105.67      112.74     10.61 o
  -4  13   5      504.75      493.74     14.08 o
  -3  13   5        8.89        0.31      3.44 o
  -2  13   5      245.01      242.82     11.27 o
  -1  13   5       59.26       45.10      9.04 o
   0  13   5      308.66      294.29     12.47 o
   1  13   5       83.49       82.79      8.62 o
   2  13   5      214.90      216.09     12.45 o
   3  13   5      167.81      160.59      8.05 o
   4  13   5      263.34      253.25     13.38 o
   5  13   5      130.93      120.89      9.89 o
  -6  14   5      656.79      597.61     19.12 o
  -5  14   5       32.10       27.60      5.23 o
  -4  14   5       85.65       92.94      7.97 o
  -3  14   5       72.58       67.48      7.16 o
  -2  14   5     1033.79     1049.01     27.86 o
  -1  14   5      119.16      112.11      9.61 o
   0  14   5      407.06      437.91     16.02 o
   1  14   5       85.43       76.33     10.24 o
   2  14   5      246.67      257.55     14.69 o
   3  14   5       20.17       10.12      7.43 o
  -4 -17   6      505.85      474.00     24.55 o
  -3 -17   6       48.07       47.75      9.32 o
  -2 -17   6      278.71      257.41     17.59 o
  -1 -17   6        0.11        1.75      4.04 o
   0 -17   6      501.59      475.15     26.08 o
   1 -17   6       31.71       32.37      7.94 o
   2 -17   6      468.31      504.52     27.40 o
   3 -17   6        3.26        1.84      4.86 o
   4 -17   6     1152.71     1112.23     47.99 o
  -7 -16   6      185.73      147.60     17.23 o
  -6 -16   6      817.69      739.44     22.53 o
  -5 -16   6       71.63       70.16      6.23 o
  -4 -16   6      909.36      888.86     37.45 o
  -3 -16   6       54.83       48.66      9.00 o
  -2 -16   6      336.70      297.24     18.71 o
  -1 -16   6       88.45       19.56      4.48 o
   0 -16   6      926.14      970.38     41.41 o
   1 -16   6       21.83       32.07      6.74 o
   2 -16   6      526.68      515.59     19.75 o
   3 -16   6        2.54        2.38      5.05 o
   4 -16   6       53.14       60.97     11.53 o
   5 -16   6       35.80       24.81      5.28 o
   6 -16   6      213.16      209.20     17.18 o
   7 -16   6       52.54       50.79     10.21 o
  -8 -15   6      457.72      409.25     17.79 o
  -7 -15   6       62.61       55.57      7.60 o
  -6 -15   6      568.68      535.15     19.81 o
  -5 -15   6       69.39       69.39      5.05 o
  -4 -15   6      580.54      589.15     18.52 o
  -3 -15   6       41.87       47.63      8.32 o
  -2 -15   6     1679.50     1620.59     59.63 o
  -1 -15   6       53.22       78.90      9.39 o
   0 -15   6     1121.09     1123.73     45.28 o
   1 -15   6       48.34       61.12      9.97 o
   2 -15   6      364.71      399.52     16.44 o
   3 -15   6        2.83        3.86      4.55 o
   4 -15   6        5.31        6.91      3.58 o
   5 -15   6       72.14       69.79      8.17 o
   6 -15   6      588.63      567.35     28.91 o
   7 -15   6       16.66        9.93      5.38 o
   8 -15   6      129.45       98.54     11.84 o
  -9 -14   6       62.45       56.75     11.96 o
  -8 -14   6      934.75      886.34     28.59 o
  -7 -14   6       21.90       34.67     20.07 o
  -6 -14   6      212.56      222.55     21.25 o
  -5 -14   6       42.19       37.21      5.39 o
  -4 -14   6      630.32      627.11     19.45 o
  -3 -14   6        1.25        0.75      3.51 o
  -2 -14   6     1039.46     1000.88     31.27 o
  -1 -14   6        1.64        0.73      6.47 o
   0 -14   6     1416.48     1462.12     42.14 o
   1 -14   6       29.99       42.01      5.31 o
   2 -14   6      695.73      739.29     23.50 o
   3 -14   6       12.42       10.54      3.76 o
   4 -14   6     1344.76     1444.82     39.47 o
   5 -14   6       69.95       79.59      8.33 o
   6 -14   6      465.34      491.47     25.65 o
   7 -14   6       44.51       37.28      7.72 o
   8 -14   6      149.45      113.48     11.88 o
   9 -14   6        4.66        5.39      4.35 o
 -11 -13   6       66.45       44.94     11.67 o
 -10 -13   6     2202.55     2108.09     55.62 o
  -9 -13   6       76.74       66.79      9.80 o
  -8 -13   6        2.07       -0.37      2.95 o
  -7 -13   6       23.15       27.32      4.97 o
  -6 -13   6       33.86       24.39      5.78 o
  -5 -13   6       11.31        5.93      2.26 o
  -4 -13   6     1268.15     1337.34     28.50 o
  -3 -13   6        0.71       -1.92      2.00 o
  -2 -13   6     2266.17     2166.74    107.91 o
  -1 -13   6       15.84       21.34      4.32 o
   0 -13   6     1834.52     1974.19     41.54 o
   1 -13   6       39.38       42.73      4.96 o
   3 -13   6       13.23       13.35      3.11 o
   4 -13   6      725.43      846.34    102.24 o
   5 -13   6       26.40       22.81      4.19 o
   6 -13   6     1398.25     1453.19     53.07 o
   7 -13   6        3.40       -0.46      3.15 o
   8 -13   6      261.86      237.63     16.06 o
   9 -13   6        0.16        1.80      3.37 o
  10 -13   6      572.03      547.21     25.84 o
 -11 -12   6      248.48      274.80     32.97 o
 -10 -12   6      610.56      537.30     20.70 o
  -9 -12   6        1.21        3.19      5.15 o
  -8 -12   6      153.02      132.64     20.25 o
  -7 -12   6      119.55      114.62      8.26 o
  -6 -12   6      681.44      689.05     18.07 o
  -5 -12   6      389.63      408.80     14.22 o
  -4 -12   6     3379.07     3300.80     54.38 o
  -3 -12   6      329.34      344.16     16.52 o
  -2 -12   6     1415.60     1518.77     39.41 o
  -1 -12   6      339.38      341.62     14.58 o
   0 -12   6      950.84     1023.34     24.29 o
   1 -12   6      145.86      156.60      7.69 o
   2 -12   6     1956.78     2106.98     43.93 o
   3 -12   6       14.45       21.18      3.36 o
   4 -12   6      906.38     1012.51     24.74 o
   5 -12   6       12.00       10.59      2.85 o
   6 -12   6     1054.99     1125.39     42.47 o
   7 -12   6        2.15        0.25      2.85 o
   8 -12   6      318.31      294.36     17.36 o
   9 -12   6        1.06        2.76      3.52 o
  10 -12   6      467.69      460.50     22.36 o
  11 -12   6        4.11        2.12      3.58 o
 -12 -11   6     1266.90     1242.48     42.38 o
 -11 -11   6       15.02        3.43      3.97 o
 -10 -11   6      337.32      322.84     12.32 o
  -9 -11   6       68.26       65.89      6.14 o
  -8 -11   6      453.64      423.37     16.61 o
  -7 -11   6       58.71       70.15      7.93 o
  -6 -11   6     1825.00     1760.32     35.97 o
  -5 -11   6      171.92      173.69     11.69 o
  -4 -11   6     2507.36     2614.68     43.78 o
  -3 -11   6       17.03       21.94      2.59 o
  -2 -11   6      618.47      707.53     17.25 o
  -1 -11   6      238.80      251.44      6.13 o
   0 -11   6     1086.93     1173.00     23.00 o
   1 -11   6      207.55      212.05      9.68 o
   2 -11   6     1423.52     1487.22     32.41 o
   3 -11   6        2.04        6.20      2.54 o
   4 -11   6     1895.50     2006.88     62.37 o
   5 -11   6       12.23       11.09      6.78 o
   6 -11   6     1475.38     1560.90     49.32 o
   7 -11   6        0.43       -1.51      2.55 o
   8 -11   6      359.67      361.58     18.67 o
   9 -11   6        0.11        2.71      3.27 o
  10 -11   6      225.75      214.53     13.77 o
  11 -11   6        0.00       -1.81      2.78 o
  12 -11   6      520.00      559.58     24.28 o
 -13 -10   6       39.15       33.10      6.74 o
 -12 -10   6      572.65      578.09     22.88 o
 -11 -10   6       39.86       35.60      5.37 o
 -10 -10   6     2563.11     2579.71     51.62 o
  -9 -10   6        0.28        1.84      2.74 o
  -8 -10   6      228.25      233.37      9.96 o
  -7 -10   6        0.65        3.22      3.48 o
  -6 -10   6     1795.52     1740.37     26.68 o
  -5 -10   6      174.53      170.27      5.32 o
  -4 -10   6      453.82      578.13     15.86 o
  -3 -10   6      100.30      105.70      7.22 o
  -2 -10   6      128.67      147.95      5.61 o
  -1 -10   6        4.03        8.75      2.49 o
   0 -10   6     1665.25     1741.94     30.90 o
   1 -10   6       90.85      100.68      4.86 o
   2 -10   6     1238.73     1305.10     28.47 o
   3 -10   6       12.17        7.95      3.17 o
   4 -10   6     2323.70     2499.81     49.06 o
   5 -10   6        0.83        4.74      3.79 o
   6 -10   6      823.75      842.64     25.99 o
   7 -10   6        2.56       -0.35      2.13 o
   8 -10   6      226.85      219.48     11.28 o
   9 -10   6        9.33        9.60      3.75 o
  10 -10   6      381.16      396.25     18.80 o
  11 -10   6       14.48       12.48      4.63 o
  12 -10   6      457.23      478.84     20.90 o
 -13  -9   6       12.17        6.43      7.38 o
 -12  -9   6     1073.78     1092.86     27.85 o
 -11  -9   6       35.61       31.01      5.09 o
 -10  -9   6      436.25      435.19     14.66 o
  -9  -9   6       13.44       13.77      3.93 o
  -8  -9   6     1558.65     1545.96     27.80 o
  -7  -9   6        0.04        0.88      1.26 o
  -6  -9   6     2074.78     2165.99     29.07 o
  -5  -9   6       78.03       88.31      3.35 o
  -4  -9   6     3146.80     3214.32     52.98 o
  -3  -9   6       26.95       26.14      2.27 o
  -2  -9   6      110.62      139.14      4.30 o
  -1  -9   6        0.55       -1.01      1.05 o
   0  -9   6     1112.09     1136.89     17.27 o
   1  -9   6       93.90       95.56      8.19 o
   2  -9   6     5169.05     5544.23     86.21 o
   3  -9   6       30.82       29.19      3.29 o
   4  -9   6      829.22      885.37     20.49 o
   5  -9   6        0.04       -0.38      1.91 o
   6  -9   6     1251.87     1250.04     34.25 o
   7  -9   6        0.62        0.84      2.16 o
   8  -9   6        1.95        1.89      2.64 o
   9  -9   6        0.04       -2.07      2.07 o
  10  -9   6      895.79      964.71     34.36 o
  11  -9   6        3.39       -0.80      2.45 o
  12  -9   6      423.66      452.10     19.41 o
  13  -9   6        0.57       -1.89      2.47 o
 -14  -8   6       54.87       48.93      7.94 o
 -13  -8   6        0.04       -0.70      3.05 o
 -12  -8   6      526.59      538.12     17.54 o
 -11  -8   6        0.13        0.31      2.41 o
 -10  -8   6     1035.15     1060.99     25.45 o
  -9  -8   6       26.67       25.56      4.50 o
  -8  -8   6     1653.60     1609.80     28.42 o
  -7  -8   6       33.17       29.65      2.70 o
  -6  -8   6     4512.18     4363.03     55.27 o
  -5  -8   6       49.78       54.70      3.49 o
  -4  -8   6     1146.12     1214.42     16.32 o
  -3  -8   6      372.95      398.41      6.44 o
  -2  -8   6     3297.08     3594.99     35.29 o
  -1  -8   6      138.07      143.85      3.52 o
   0  -8   6     8392.27     9536.70    127.34 o
   1  -8   6        1.30       -1.07      1.07 o
   2  -8   6     2345.95     2576.29     37.28 o
   3  -8   6        3.30        3.64      1.40 o
   4  -8   6     2051.29     2176.66     42.10 o
   5  -8   6        3.70        4.48      2.25 o
   6  -8   6      385.94      384.73     15.38 o
   7  -8   6        7.53        2.24      2.67 o
   8  -8   6     3920.17     3988.58     91.45 o
   9  -8   6        5.26        2.34      2.48 o
  10  -8   6      497.68      528.41     20.94 o
  11  -8   6        0.01        1.67      2.45 o
  12  -8   6      264.00      272.76     13.26 o
  13  -8   6        7.33        2.46      2.68 o
 -14  -7   6       89.16       92.27      9.23 o
 -13  -7   6        0.09       -2.63      2.63 o
 -12  -7   6       49.87       45.56      5.76 o
 -11  -7   6        2.42        0.87      2.44 o
 -10  -7   6     1262.17     1337.01     29.65 o
  -9  -7   6        5.00        9.93      3.41 o
  -8  -7   6     2179.57     2267.54     38.37 o
  -7  -7   6        0.64        4.38      2.72 o
  -6  -7   6     2839.78     2730.00     39.94 o
  -5  -7   6       34.07       42.98      2.28 o
  -4  -7   6     1306.97     1305.96     16.13 o
  -3  -7   6      464.60      495.35      7.40 o
  -2  -7   6      758.60      773.36     10.63 o
  -1  -7   6       53.86       56.24      2.16 o
   0  -7   6     2929.98     3023.55     35.81 o
   1  -7   6        0.21        0.49      1.00 o
   2  -7   6     1636.23     1734.47     25.83 o
   3  -7   6        0.00       -0.46      0.84 o
   4  -7   6     2381.24     2496.58     47.29 o
   5  -7   6       69.28       72.91      5.55 o
   6  -7   6     7059.34     7206.70    157.64 o
   7  -7   6       17.32       19.07      3.47 o
   8  -7   6     1062.18     1084.34     29.36 o
   9  -7   6       15.00       13.28      2.99 o
  10  -7   6      919.14      937.80     31.75 o
  11  -7   6        5.94        3.48      2.70 o
  12  -7   6      130.35      127.88      8.59 o
  13  -7   6        0.04       -2.13      2.13 o
 -15  -6   6        5.30        4.56      3.62 o
 -14  -6   6      147.10      161.94     10.92 o
 -13  -6   6        0.79       -2.22      2.22 o
 -12  -6   6      587.76      614.14     18.13 o
 -11  -6   6        6.14        3.74      2.94 o
 -10  -6   6     2665.52     2855.56     53.99 o
  -9  -6   6       14.78       18.69      2.56 o
  -8  -6   6     1636.27     1682.68     29.70 o
  -7  -6   6        7.22       12.35      1.62 o
  -6  -6   6      890.44      932.46     14.49 o
  -5  -6   6        0.34       -0.35      0.97 o
  -4  -6   6     1356.67     1498.32     16.93 o
  -3  -6   6        9.39        6.12      1.17 o
  -2  -6   6      785.74      706.38     11.16 o
  -1  -6   6       98.77      111.28      2.73 o
   0  -6   6      126.89      104.72      2.50 o
   1  -6   6       13.70       11.95      1.53 o
   2  -6   6      468.45      442.90      7.82 o
   3  -6   6       11.36       11.52      1.60 o
   4  -6   6     2091.65     2211.45     57.69 o
   5  -6   6       12.78       12.76      2.07 o
   6  -6   6     2395.76     2347.23     55.20 o
   7  -6   6       15.23       12.02      3.75 o
   8  -6   6     1192.64     1145.28     42.10 o
   9  -6   6        6.67        6.08      2.66 o
  10  -6   6      389.10      376.24     15.36 o
  11  -6   6       15.17       13.91      3.33 o
  12  -6   6      749.17      744.17     26.43 o
  13  -6   6       11.54        8.81      3.25 o
  14  -6   6      200.77      228.41     11.95 o
 -15  -5   6        3.91        0.41      2.97 o
 -14  -5   6       70.19       77.55      8.52 o
 -13  -5   6       19.21       17.49      3.90 o
 -12  -5   6     2130.33     2282.18     45.93 o
 -11  -5   6       22.63       21.01      3.54 o
 -10  -5   6     1359.13     1465.20     27.36 o
  -9  -5   6      130.38      144.19      5.87 o
  -8  -5   6     2291.91     2369.89     39.27 o
  -7  -5   6       25.76       39.37      3.72 o
  -6  -5   6      875.19      880.09     13.67 o
  -5  -5   6        8.77       10.55      1.45 o
  -4  -5   6     5282.00     5018.67     47.73 o
  -3  -5   6        2.54        2.38      0.89 o
  -2  -5   6     3232.90     3373.47     42.61 o
  -1  -5   6      183.59      200.05      3.92 o
   0  -5   6     2331.75     2447.14     25.40 o
   1  -5   6       11.90       12.13      1.30 o
   2  -5   6     2123.00     2101.51     30.32 o
   3  -5   6        8.65        5.79      1.27 o
   4  -5   6     1197.27     1152.44     24.13 o
   5  -5   6       69.61       62.38      3.19 o
   6  -5   6      525.08      467.78     16.46 o
   7  -5   6      141.11      120.87      5.82 o
   8  -5   6     1210.49     1181.46     31.50 o
   9  -5   6        0.48        0.49      1.55 o
  10  -5   6      787.32      787.47     27.07 o
  11  -5   6        6.76        4.30      2.55 o
  12  -5   6      819.09      856.19     29.69 o
  13  -5   6        2.97        2.82      2.72 o
  14  -5   6      175.69      194.24     11.35 o
 -15  -4   6        4.29        0.67      3.17 o
 -14  -4   6     1145.81     1238.69     35.46 o
 -13  -4   6        1.41        1.70      2.54 o
 -12  -4   6      611.09      624.39     17.55 o
 -11  -4   6        7.61        9.88      2.93 o
 -10  -4   6     1221.28     1282.70     24.43 o
  -9  -4   6       80.88       88.48      5.35 o
  -8  -4   6       80.48       56.53      3.63 o
  -7  -4   6        3.62        7.51      1.54 o
  -6  -4   6     9425.19     8955.02    107.33 o
  -5  -4   6        0.46       -0.82      0.82 o
  -4  -4   6     7455.87     7302.61     65.60 o
  -3  -4   6        1.08        0.49      0.59 o
  -2  -4   6     3756.96     3912.76     40.12 o
  -1  -4   6       55.59       58.56      1.92 o
   0  -4   6     3999.15     4245.83     46.45 o
   1  -4   6       44.10       49.39      1.82 o
   2  -4   6     4927.17     5065.22     64.11 o
   3  -4   6       59.29       66.98      2.35 o
   4  -4   6     4397.11     4168.21     60.03 o
   5  -4   6       28.92       24.33      1.65 o
   6  -4   6     3239.80     3058.82     51.57 o
   7  -4   6        1.39        0.05      1.33 o
   8  -4   6     1619.81     1509.70     59.75 o
   9  -4   6       92.64       80.11      5.05 o
  10  -4   6      797.76      792.70     21.55 o
  11  -4   6       10.78        9.53      2.49 o
  12  -4   6      439.05      467.36     19.10 o
  13  -4   6        6.51        6.22      3.13 o
  14  -4   6      405.14      459.75     19.84 o
 -15  -3   6        0.83       -0.86      2.88 o
 -14  -3   6      366.55      386.02     15.93 o
 -13  -3   6       20.44       15.44      3.47 o
 -12  -3   6      467.35      467.46     14.37 o
 -11  -3   6        0.83        5.14      2.58 o
 -10  -3   6      466.68      502.61     12.32 o
  -9  -3   6        3.77        0.79      2.10 o
  -8  -3   6     5726.75     5465.35     82.88 o
  -7  -3   6      115.72      116.06      6.56 o
  -6  -3   6     1381.42     1332.78     17.49 o
  -5  -3   6       95.93       99.29      2.89 o
  -4  -3   6     5253.36     5496.57     51.75 o
  -3  -3   6        9.90        6.67      1.00 o
  -2  -3   6      239.45      191.65      3.65 o
  -1  -3   6       23.74       21.22      1.38 o
   0  -3   6     9507.90    10023.97    102.04 o
   1  -3   6      185.65      196.06      3.13 o
   2  -3   6     5405.81     5471.06     60.98 o
   3  -3   6      103.88      101.79      2.85 o
   4  -3   6      199.92      160.87      3.52 o
   5  -3   6       10.68        8.99      1.06 o
   6  -3   6     3627.24     3448.39     93.53 o
   7  -3   6      329.45      318.28     10.69 o
   8  -3   6     1493.86     1366.83     33.93 o
   9  -3   6      359.14      336.07     11.44 o
  10  -3   6     1150.73     1090.47     28.47 o
  11  -3   6       62.27       61.46      4.95 o
  12  -3   6      967.94      970.24     33.36 o
  13  -3   6       41.78       52.11      6.82 o
  14  -3   6      148.95      164.02     11.35 o
 -15  -2   6        2.51        0.36      2.64 o
 -14  -2   6      301.89      310.71     11.84 o
 -13  -2   6       24.70       20.15      3.74 o
 -12  -2   6      623.73      639.18     17.17 o
 -11  -2   6        0.02        0.81      1.87 o
 -10  -2   6     2204.66     2144.36     36.63 o
  -9  -2   6       39.74       45.06      3.60 o
  -8  -2   6     1941.31     1916.14     32.23 o
  -7  -2   6      252.83      254.81      6.39 o
  -6  -2   6     4786.42     4719.29     53.79 o
  -5  -2   6      124.24      132.78      3.30 o
  -4  -2   6     4620.67     4489.89     45.65 o
  -3  -2   6       63.03       65.23      2.03 o
  -2  -2   6    11026.71    11817.61    117.18 o
  -1  -2   6      123.90      132.94      2.69 o
   0  -2   6     4538.23     4594.09     51.29 o
   1  -2   6      204.45      197.36      3.36 o
   2  -2   6     1012.39      831.17     10.40 o
   3  -2   6        0.06       -0.72      0.72 o
   4  -2   6     1294.00     1191.19     14.09 o
   5  -2   6       17.26       17.10      1.37 o
   6  -2   6      750.10      687.35     13.86 o
   7  -2   6      306.55      288.82      8.09 o
   8  -2   6      814.45      731.25     20.51 o
   9  -2   6      154.32      147.69      7.26 o
  10  -2   6      306.86      316.83     11.75 o
  11  -2   6       46.00       52.21      5.31 o
  12  -2   6     1489.20     1486.70     74.97 o
  13  -2   6       46.28       61.22      7.47 o
  14  -2   6      306.35      372.74     18.77 o
 -15  -1   6        5.78        5.52      5.81 o
 -14  -1   6      371.42      398.39     14.20 o
 -13  -1   6        3.12        5.74      2.42 o
 -12  -1   6      461.81      486.78     12.71 o
 -11  -1   6       10.83       12.25      2.34 o
 -10  -1   6     1686.28     1691.21     29.98 o
  -9  -1   6       54.35       41.65      3.34 o
  -8  -1   6       17.67       22.74      2.47 o
  -7  -1   6      103.34      110.17      5.55 o
  -6  -1   6     1982.89     1976.73     24.22 o
  -5  -1   6       13.23       14.48      1.36 o
  -4  -1   6     8483.27     8730.01     84.89 o
  -3  -1   6      194.51      204.54      3.18 o
  -2  -1   6    10163.07    10352.82     90.37 o
  -1  -1   6       64.60       53.92      1.83 o
   0  -1   6    11170.03    10935.05    102.30 o
   1  -1   6      204.71      197.31      3.13 o
   2  -1   6     1975.55     1839.29     18.69 o
   3  -1   6        1.96        0.95      0.66 o
   4  -1   6      961.91      854.78     16.48 o
   5  -1   6        0.80        0.16      0.90 o
   6  -1   6     1471.89     1323.09     23.71 o
   7  -1   6      156.34      153.82      5.84 o
   8  -1   6      536.58      519.91     18.39 o
   9  -1   6        0.81        0.46      2.01 o
  10  -1   6     1810.52     1704.66     43.18 o
  11  -1   6       36.78       36.22      4.81 o
  12  -1   6      756.89      760.77     25.78 o
  13  -1   6       20.01       15.13      4.98 o
  14  -1   6      315.48      367.05     19.19 o
 -15   0   6        1.29       -2.28      2.28 o
 -14   0   6      223.27      226.00      9.54 o
 -13   0   6        7.57        6.51      2.69 o
 -12   0   6      473.41      517.26     17.43 o
 -11   0   6       18.80       26.30      4.89 o
 -10   0   6      392.44      406.86     10.55 o
  -9   0   6        2.71        0.56      1.29 o
  -8   0   6       19.54       24.13      2.82 o
  -7   0   6       21.11       17.59      2.09 o
  -6   0   6      164.58      165.28      4.13 o
  -5   0   6        2.98        2.24      1.14 o
  -4   0   6     3504.30     3458.19     45.83 o
  -3   0   6        9.69        6.48      0.72 o
  -2   0   6      313.06      192.37      3.29 o
  -1   0   6       54.34       43.73      1.57 o
   0   0   6     4083.08     3989.82     36.76 o
   1   0   6      116.33      114.00      2.45 o
   2   0   6     3138.93     2900.09     27.07 o
   3   0   6        2.97        4.60      0.96 o
   4   0   6      749.88      662.84      9.54 o
   5   0   6      131.97      123.16      4.80 o
   6   0   6     3162.64     2984.03     43.94 o
   7   0   6      117.62      110.41      4.55 o
   8   0   6     1137.54     1062.69     23.66 o
   9   0   6       55.62       52.77      3.63 o
  10   0   6     1488.41     1423.13     37.90 o
  11   0   6        7.24        1.60      2.85 o
  12   0   6      668.53      692.49     27.35 o
  13   0   6       38.31       42.20      7.28 o
  14   0   6      277.52      295.15     17.76 o
 -15   1   6        1.66       -2.04      2.50 o
 -14   1   6      703.71      741.68     19.24 o
 -13   1   6       12.23       11.20      2.94 o
 -12   1   6     2263.75     2305.33     39.75 o
 -11   1   6        1.74        3.23      3.08 o
 -10   1   6      714.52      750.04     15.91 o
  -9   1   6        5.94        2.48      1.57 o
  -8   1   6       68.08       58.18      3.65 o
  -7   1   6       16.63       10.69      1.63 o
  -6   1   6     1370.43     1269.30     17.81 o
  -5   1   6       29.74       37.25      2.44 o
  -4   1   6     1642.96     1353.90     14.52 o
  -3   1   6        2.19       -0.50      0.50 o
  -2   1   6     2249.96     2090.92     18.29 o
  -1   1   6       19.24       23.31      1.43 o
   0   1   6      329.02      245.12      4.02 o
   1   1   6      120.54      123.14      2.66 o
   2   1   6      557.69      490.88      6.04 o
   3   1   6       42.05       48.04      1.78 o
   4   1   6     3614.24     3537.54     46.31 o
   5   1   6      161.25      147.69      4.76 o
   6   1   6     2087.44     1892.14     49.34 o
   7   1   6      115.33      119.73      9.89 o
   8   1   6     1260.12     1210.43     23.20 o
   9   1   6        0.30        1.02      3.44 o
  10   1   6        6.19       10.16      5.42 o
  11   1   6      100.63       98.71      7.65 o
  12   1   6     1117.03     1107.30     41.45 o
  13   1   6       55.14       52.09      8.69 o
  14   1   6      490.37      526.87     26.06 o
 -15   2   6        7.37        3.61      2.64 o
 -14   2   6      778.05      808.40     20.25 o
 -13   2   6        3.86        0.13      2.05 o
 -12   2   6     1087.09     1152.14     22.85 o
 -11   2   6       42.82       38.09      3.73 o
 -10   2   6     2412.30     2333.97     38.98 o
  -9   2   6       65.55       67.91      4.66 o
  -8   2   6     1043.52     1019.85     21.07 o
  -7   2   6       60.50       62.32      3.09 o
  -6   2   6     7333.78     6832.87    103.44 o
  -5   2   6      414.24      382.26      6.03 o
  -4   2   6     4452.16     4130.90     38.02 o
  -3   2   6      120.80      109.66      2.25 o
  -2   2   6     3250.49     2904.68     28.36 o
  -1   2   6       51.41       47.18      1.81 o
   0   2   6     6288.78     6077.08     69.02 o
   1   2   6      527.10      553.01      6.89 o
   2   2   6     5989.75     6006.32     53.92 o
   3   2   6      210.64      216.39      4.37 o
   4   2   6     2663.03     2594.88     32.26 o
   5   2   6      123.29      125.73      4.95 o
   6   2   6      692.51      664.47     14.68 o
   7   2   6        7.87        2.57      1.83 o
   8   2   6      128.90      111.02      5.72 o
   9   2   6        4.81        8.35      6.27 o
  10   2   6     1747.37     1693.81     31.63 o
  11   2   6       86.38      114.41     20.29 o
  12   2   6      700.27      713.67     31.17 o
  13   2   6       48.52       48.41      8.47 o
 -15   3   6        3.48       -0.57      2.36 o
 -14   3   6      609.35      646.67     17.83 o
 -13   3   6        6.07        3.74      2.62 o
 -12   3   6     1152.29     1195.70     23.11 o
 -11   3   6      106.09      121.18      8.24 o
 -10   3   6      502.22      494.00     10.94 o
  -9   3   6       47.80       46.02      3.82 o
  -8   3   6     1107.72     1150.04     19.22 o
  -7   3   6      222.54      216.34      6.10 o
  -6   3   6     3925.69     3731.88     47.06 o
  -5   3   6      170.00      167.00      3.87 o
  -4   3   6     7783.67     7217.93     82.81 o
  -3   3   6        7.33        6.39      1.03 o
  -2   3   6     2971.53     2844.03     26.23 o
  -1   3   6      215.02      218.12      3.58 o
   0   3   6     6173.17     6091.98     57.99 o
   1   3   6      782.28      797.95      9.16 o
   2   3   6     6172.92     6272.99     59.38 o
   3   3   6      246.63      244.77      5.13 o
   4   3   6     3055.36     2898.37     36.12 o
   5   3   6       91.93       88.83      3.62 o
   6   3   6      701.54      672.10     17.41 o
   7   3   6       46.51       54.75      6.81 o
   8   3   6      903.02      905.21     19.59 o
   9   3   6      134.23      121.58      9.58 o
  10   3   6      525.41      520.40     13.60 o
  11   3   6       44.07       39.66      3.94 o
  12   3   6      845.45      865.69     36.63 o
  13   3   6        8.94        6.96      5.21 o
 -15   4   6       22.60       22.58      4.83 o
 -14   4   6      334.86      365.40     12.44 o
 -13   4   6        9.21        9.43      2.78 o
 -12   4   6      567.33      570.56     15.84 o
 -11   4   6        7.60       10.72      5.10 o
 -10   4   6      155.92      159.85      6.22 o
  -9   4   6       16.71       17.11      2.43 o
  -8   4   6     1165.85     1143.46     16.17 o
  -7   4   6       42.51       46.39      3.09 o
  -6   4   6     2113.46     2058.84     30.37 o
  -5   4   6       73.82       79.22      3.53 o
  -4   4   6      332.07      330.07      5.91 o
  -3   4   6      300.65      259.89      5.57 o
  -2   4   6       28.46       43.14      1.98 o
  -1   4   6       73.35       82.49      2.29 o
   0   4   6     1597.00     1705.22     18.40 o
   1   4   6      371.65      378.04      5.56 o
   2   4   6     5102.49     4981.06     53.05 o
   3   4   6      104.96      100.35      3.36 o
   4   4   6     1551.11     1430.22     21.82 o
   5   4   6      214.86      209.91      5.31 o
   6   4   6     1375.49     1277.89     25.59 o
   7   4   6      176.93      167.79      6.88 o
   8   4   6     1319.92     1291.77     26.37 o
   9   4   6       80.02       80.99      5.36 o
  10   4   6      935.79      881.99     20.25 o
  11   4   6       63.98       59.79      5.57 o
  12   4   6      171.72      153.49     13.71 o
  13   4   6       21.57       19.25      6.68 o
 -14   5   6      264.52      269.82      9.60 o
 -13   5   6        8.88       10.86      3.18 o
 -12   5   6      109.92      111.66      7.69 o
 -11   5   6       25.50       23.49      3.75 o
 -10   5   6     1123.38     1051.32     21.62 o
  -9   5   6       39.40       33.23      3.61 o
  -8   5   6     1184.89     1150.86     17.93 o
  -7   5   6      139.17      134.89      4.63 o
  -6   5   6     2428.67     2324.82     29.48 o
  -5   5   6       57.95       54.16      4.23 o
  -4   5   6      711.49      642.26     14.58 o
  -3   5   6        2.31        5.08      1.22 o
  -2   5   6       54.13       68.57      2.68 o
  -1   5   6      502.30      507.06      8.10 o
   0   5   6     1946.55     1940.50     21.74 o
   1   5   6      680.59      645.84      9.13 o
   2   5   6     2590.78     2421.38     29.05 o
   3   5   6      100.50      101.59      3.63 o
   4   5   6     1404.07     1349.62     21.33 o
   5   5   6      120.75      122.60      5.12 o
   6   5   6     1020.26      998.58     16.75 o
   7   5   6      235.86      226.83     10.76 o
   8   5   6     1154.47     1139.93     24.48 o
   9   5   6      121.98      100.46      5.93 o
  10   5   6      403.25      390.73     12.35 o
  11   5   6       62.40       51.56      6.69 o
  12   5   6      256.28      257.92     13.87 o
 -14   6   6      184.02      183.89      8.04 o
 -13   6   6        4.13        0.68      2.27 o
 -12   6   6      683.10      665.74     16.18 o
 -11   6   6       39.04       35.13      4.07 o
 -10   6   6     1185.26     1149.94     22.96 o
  -9   6   6       83.46       83.65      4.82 o
  -8   6   6     1730.77     1658.51     27.45 o
  -7   6   6       90.21       90.64      4.30 o
  -6   6   6       33.53       26.12      2.69 o
  -5   6   6       25.83       22.76      2.56 o
  -4   6   6     1882.60     1860.59     25.12 o
  -3   6   6      319.82      306.27      6.29 o
  -2   6   6      765.59      786.47     10.72 o
  -1   6   6     1344.34     1275.33     16.67 o
   0   6   6     4073.24     3918.75     57.47 o
   1   6   6      408.63      428.42      9.55 o
   2   6   6      872.39     1004.78     18.77 o
   3   6   6      272.51      299.15      8.79 o
   4   6   6      454.00      440.21     10.69 o
   5   6   6      311.26      300.94     11.01 o
   6   6   6     2228.45     2163.68     31.90 o
   7   6   6      167.64      177.32      5.74 o
   8   6   6      586.09      591.35     18.86 o
   9   6   6      105.21      102.07     13.24 o
  10   6   6      466.38      430.05     15.10 o
  11   6   6       54.63       51.31      7.47 o
  12   6   6      200.54      200.77     12.76 o
 -13   7   6        1.78        1.52      2.27 o
 -12   7   6      359.84      359.26     11.18 o
 -11   7   6       35.82       33.45      4.11 o
 -10   7   6      866.22      817.91     18.23 o
  -9   7   6       61.77       53.32      5.03 o
  -8   7   6      530.84      525.76     13.57 o
  -7   7   6       20.62       21.65      3.24 o
  -6   7   6     2244.37     2184.38     32.56 o
  -5   7   6      101.32       95.15      4.38 o
  -4   7   6      786.04      782.15     12.98 o
  -3   7   6      201.66      190.55      5.37 o
  -2   7   6     1998.91     1921.36     24.45 o
  -1   7   6      222.02      218.56      5.11 o
   0   7   6      569.02      685.12     16.77 o
   1   7   6        8.44       14.86      2.42 o
   2   7   6     2064.36     2078.66     32.65 o
   3   7   6       26.64       25.04      3.03 o
   4   7   6      676.38      680.39     18.69 o
   5   7   6       87.29      117.28     11.74 o
   6   7   6      355.63      351.88      9.87 o
   7   7   6      148.43      169.39      7.61 o
   8   7   6      904.49      861.77     21.41 o
   9   7   6      125.96      130.77      8.91 o
  10   7   6      139.18      114.86      8.89 o
  11   7   6       51.16       54.44      8.73 o
 -13   8   6        1.06        3.46      3.48 o
 -12   8   6      360.42      369.79     13.20 o
 -11   8   6       24.35       25.17      4.29 o
 -10   8   6      715.52      694.22     19.03 o
  -9   8   6       94.30       80.65      6.28 o
  -8   8   6      746.80      709.88     18.81 o
  -7   8   6      138.02      130.86      6.08 o
  -6   8   6     1331.11     1298.42     23.54 o
  -5   8   6       26.85       21.34      4.61 o
  -4   8   6     1722.46     1671.85     23.82 o
  -3   8   6       57.40       59.23      3.40 o
  -2   8   6      337.94      376.82      8.16 o
  -1   8   6       26.06       19.38      2.64 o
   0   8   6     1604.96     1637.32     33.65 o
   1   8   6        0.40        2.11      1.89 o
   2   8   6      353.96      370.20     10.12 o
   3   8   6       36.03       44.61      6.51 o
   4   8   6      223.57      228.58      9.71 o
   5   8   6        1.75        8.69      7.41 o
   6   8   6     1566.85     1521.87     35.60 o
   7   8   6      229.61      223.18      8.94 o
   8   8   6      445.31      425.11     12.81 o
   9   8   6       43.36       32.17      6.26 o
  10   8   6      358.63      353.01     26.38 o
 -12   9   6      192.68      191.17      9.57 o
 -11   9   6       17.30       17.15      3.95 o
 -10   9   6      455.61      423.80     14.33 o
  -9   9   6       38.87       30.84      4.74 o
  -8   9   6      684.48      668.06     21.67 o
  -7   9   6       92.11       82.60      6.43 o
  -6   9   6      961.16      919.16     18.75 o
  -5   9   6      165.75      152.95      6.51 o
  -4   9   6      808.65      792.95     14.74 o
  -3   9   6      134.74      132.00      5.43 o
  -2   9   6      522.37      529.61     11.23 o
  -1   9   6      166.18      166.65      8.01 o
   0   9   6     1550.72     1520.77     62.16 o
   1   9   6       28.75       32.18      3.53 o
   2   9   6      555.52      590.00     14.08 o
   3   9   6       54.03       60.71      4.91 o
   4   9   6      652.69      700.59     20.22 o
   5   9   6      271.53      290.48     11.78 o
   6   9   6     1245.57     1237.45     31.08 o
   7   9   6      260.84      290.41     19.38 o
   8   9   6      524.91      558.74     18.28 o
   9   9   6       71.53      100.26     11.31 o
  10   9   6      139.34      107.79     17.73 o
 -11  10   6       11.56       12.96      3.68 o
 -10  10   6      196.87      196.11      9.76 o
  -9  10   6       73.38       55.17      6.05 o
  -8  10   6      472.66      459.25     15.12 o
  -7  10   6       15.08       10.24      3.44 o
  -6  10   6      575.00      561.20     16.87 o
  -5  10   6       64.91       66.61      5.30 o
  -4  10   6      880.77      858.65     16.08 o
  -3  10   6      169.10      177.31      7.36 o
  -2  10   6      754.82      729.22     19.68 o
  -1  10   6      416.43      428.67     14.02 o
   0  10   6      914.55      939.66     19.32 o
   1  10   6      560.12      571.85     13.95 o
   2  10   6      803.45      830.46     18.25 o
   3  10   6      247.34      244.12      9.53 o
   4  10   6      646.94      693.24     23.46 o
   5  10   6      407.48      421.00     17.42 o
   6  10   6      950.00      877.80     43.87 o
   7  10   6      496.59      500.87     17.34 o
   8  10   6      448.44      451.83     19.36 o
   9  10   6       81.05       69.63     14.41 o
 -10  11   6      516.34      505.22     16.66 o
  -9  11   6       64.19       66.59      6.89 o
  -8  11   6       78.09       65.08      6.73 o
  -7  11   6       13.81       14.04      3.95 o
  -6  11   6      712.82      671.70     19.47 o
  -5  11   6       84.95       76.93      7.03 o
  -4  11   6      441.77      446.74     12.74 o
  -3  11   6      175.08      181.79      9.27 o
  -2  11   6      991.48     1029.12     25.81 o
  -1  11   6      107.91       99.63      7.17 o
   0  11   6      667.75      666.64     19.32 o
   1  11   6       97.63       93.40      5.57 o
   2  11   6      134.79      130.26      8.27 o
   3  11   6       35.67       39.77      4.62 o
   4  11   6      201.93      179.70     11.27 o
   5  11   6      352.93      364.71     16.24 o
   6  11   6      550.94      542.60     21.15 o
   7  11   6      265.32      149.72     12.92 o
  -9  12   6       88.20       81.66      7.84 o
  -8  12   6      324.23      297.18     13.59 o
  -7  12   6       88.80       78.58      7.36 o
  -6  12   6      458.37      413.06     14.97 o
  -5  12   6      158.83      149.04      8.87 o
  -4  12   6      966.21      962.79     21.54 o
  -3  12   6      178.16      169.87      9.29 o
  -2  12   6       28.25       35.21      5.16 o
  -1  12   6       43.23       40.37      7.08 o
   0  12   6      568.60      569.15     17.98 o
   1  12   6        5.32        3.02      3.11 o
   2  12   6      132.41      122.35      6.99 o
   3  12   6        0.66       -1.93      2.67 o
   4  12   6      224.00      223.73     12.69 o
   5  12   6       58.54       51.66      7.66 o
   6  12   6      306.50      314.28     15.71 o
  -7  13   6       25.64       18.19      4.23 o
  -6  13   6      328.32      316.40     19.48 o
  -5  13   6      256.45      254.55     11.70 o
  -4  13   6       93.94      101.42      7.99 o
  -3  13   6       39.81       35.48      5.47 o
  -2  13   6      841.08      860.26     24.01 o
  -1  13   6      253.35      254.49     11.77 o
   0  13   6      517.19      525.93     17.63 o
   1  13   6       54.60       51.72      7.44 o
   2  13   6      228.02      226.38     12.94 o
   3  13   6       30.27       30.04      5.73 o
   4  13   6       29.85       23.05      6.16 o
  -4  14   6      452.06      465.03     26.30 o
  -3  14   6      295.85      312.59     13.51 o
  -2  14   6      767.07      731.88     53.60 o
  -1  14   6       45.85       43.32      6.08 o
   0  14   6      410.98      432.24     16.12 o
   1  14   6      123.87      133.22     16.59 o
  -4 -17   7      548.35      506.73     25.93 o
  -3 -17   7       64.96       60.66     10.25 o
  -2 -17   7      237.83      230.79     16.59 o
   0 -17   7     1023.07     1024.44     43.85 o
   1 -17   7       44.01       46.07      8.50 o
   2 -17   7      539.79      526.62     28.52 o
   3 -17   7       60.45       48.06     10.51 o
   4 -17   7      158.52      152.51     15.82 o
  -7 -16   7       12.38        7.02      5.78 o
  -6 -16   7     1155.60     1041.15     28.70 o
  -5 -16   7       41.52       37.20      7.29 o
  -4 -16   7     1105.42     1060.93     42.64 o
  -3 -16   7       11.42       14.13      5.86 o
  -2 -16   7      556.46      549.53     27.59 o
  -1 -16   7       32.63       37.56      7.33 o
   0 -16   7      961.15      942.46     40.49 o
   1 -16   7       43.41       38.22      8.62 o
   2 -16   7      987.64      995.73     30.52 o
   3 -16   7       33.80       32.16      8.73 o
   4 -16   7      114.77      105.34     12.65 o
   5 -16   7       13.35       21.94      7.22 o
   6 -16   7      945.06      943.88     41.54 o
  -8 -15   7     1664.68     1560.85     43.40 o
  -7 -15   7      205.60      194.21     11.56 o
  -6 -15   7      768.33      704.93     30.92 o
  -5 -15   7       59.29       58.86      6.24 o
  -4 -15   7      328.86      308.31      9.79 o
  -3 -15   7       42.31       37.41      7.63 o
  -2 -15   7      809.96      818.34     35.68 o
  -1 -15   7        8.94       22.22      5.69 o
   0 -15   7     1538.98     1587.54     59.34 o
   1 -15   7       33.02       36.36      6.03 o
   2 -15   7     1375.92     1483.14     40.05 o
   3 -15   7       10.28        3.06      4.54 o
   4 -15   7      624.00      617.34     30.85 o
   5 -15   7        2.88        2.60      4.26 o
   6 -15   7      572.91      569.80     28.97 o
   7 -15   7        4.41        1.41      4.22 o
   8 -15   7      945.30      932.83     39.89 o
 -10 -14   7      780.29      745.83     40.48 o
  -9 -14   7      223.74      185.66     37.67 o
  -8 -14   7     1122.64     1056.20     48.58 o
  -7 -14   7       24.24       14.96      4.48 o
  -6 -14   7      168.28      135.29      9.36 o
  -5 -14   7       31.73       29.43      4.69 o
  -4 -14   7      502.33      500.21     16.64 o
  -3 -14   7       70.80       74.60      4.36 o
  -2 -14   7     1127.83     1107.53     33.93 o
  -1 -14   7       86.14       84.72      8.07 o
   0 -14   7     1989.94     2034.60     71.48 o
   1 -14   7       66.98       87.20      7.36 o
   2 -14   7     1318.26     1359.69     52.04 o
   3 -14   7        1.04        0.96      3.48 o
   4 -14   7      554.01      599.96     30.79 o
   5 -14   7       13.19        3.49      4.07 o
   6 -14   7      263.56      255.41     17.49 o
   7 -14   7       12.04        4.59      4.23 o
   8 -14   7      305.37      306.17     19.27 o
   9 -14   7        1.13        0.65      3.86 o
 -11 -13   7        8.42       18.86      6.64 o
 -10 -13   7     1387.75     1324.44     38.82 o
  -9 -13   7        0.36       -1.29      3.02 o
  -8 -13   7        9.17        6.22      3.82 o
  -7 -13   7        0.24       -1.77      4.80 o
  -6 -13   7      272.15      248.06     12.02 o
  -5 -13   7       14.34       12.50      5.01 o
  -4 -13   7      566.26      563.07     15.59 o
  -3 -13   7       23.21       20.07      3.38 o
  -2 -13   7     1939.19     1949.78     48.72 o
  -1 -13   7        0.09        2.05      2.77 o
   0 -13   7     1389.48     1496.91     33.43 o
   1 -13   7        9.52       17.00      3.99 o
   2 -13   7      829.40      861.03     28.38 o
   3 -13   7       31.81       32.85      5.53 o
   4 -13   7      446.63      459.40     16.95 o
   5 -13   7        1.01       -2.48      2.85 o
   6 -13   7      678.59      676.57     30.41 o
   7 -13   7       11.70        5.17      4.23 o
   8 -13   7      675.67      643.16     29.18 o
   9 -13   7        3.57        7.47      4.66 o
  10 -13   7       55.69       46.13      8.88 o
 -11 -12   7        4.21        5.41      3.84 o
 -10 -12   7      168.39      144.40     10.24 o
  -9 -12   7        4.06       -1.16      3.12 o
  -8 -12   7     2045.74     1957.12     50.22 o
  -7 -12   7       21.54       15.34      4.23 o
  -6 -12   7       78.79       67.72      5.76 o
  -5 -12   7        3.64       -0.13      2.33 o
  -4 -12   7      815.46      766.61     16.40 o
  -3 -12   7        0.81        2.70      1.90 o
  -2 -12   7      101.48      105.10      9.12 o
  -1 -12   7       39.09       40.46      5.87 o
   0 -12   7      405.91      457.37     14.08 o
   1 -12   7        0.88       -1.26      1.83 o
   2 -12   7     1566.63     1646.59     44.91 o
   3 -12   7        0.20        4.40      2.36 o
   4 -12   7      398.60      415.17     13.48 o
   5 -12   7        8.45       14.38      8.08 o
   6 -12   7     1894.83     2007.56     67.39 o
   7 -12   7       17.22       14.02      4.98 o
   8 -12   7      762.85      759.46     31.67 o
   9 -12   7        1.70        1.72      3.52 o
  10 -12   7      208.74      177.38     13.38 o
  11 -12   7        0.53       -1.67      3.46 o
 -12 -11   7      870.82      838.71     29.32 o
 -11 -11   7       32.38       34.29      5.49 o
 -10 -11   7     2285.35     2297.35     47.06 o
  -9 -11   7      202.70      199.93     11.86 o
  -8 -11   7     1010.60      954.81     28.40 o
  -7 -11   7       46.88       49.29      5.63 o
  -6 -11   7     1154.40     1135.92     21.71 o
  -5 -11   7      258.35      264.95     10.42 o
  -4 -11   7      617.54      711.76     15.27 o
  -3 -11   7       92.84       95.44      5.38 o
  -2 -11   7     1563.48     1742.80     35.49 o
  -1 -11   7        1.55        1.83      1.34 o
   0 -11   7      219.83      260.19     11.22 o
   1 -11   7       23.28       29.55      3.78 o
   2 -11   7      165.23      162.39      9.60 o
   3 -11   7        5.02        3.68      2.27 o
   4 -11   7     2154.48     2283.09     57.59 o
   5 -11   7        0.53        0.78      2.32 o
   6 -11   7     1228.35     1250.54     36.09 o
   7 -11   7        2.14        3.60      3.40 o
   8 -11   7     1137.34     1180.45     43.04 o
   9 -11   7       11.03        6.16      3.81 o
  10 -11   7        1.78       -2.08      3.91 o
  11 -11   7       20.20       18.09      5.05 o
 -13 -10   7       17.73       24.10      6.10 o
 -12 -10   7      514.68      514.49     21.11 o
 -11 -10   7       69.39       58.59      6.44 o
 -10 -10   7     2452.03     2429.13     41.92 o
  -9 -10   7       58.46       62.51      5.12 o
  -8 -10   7     1856.68     1804.96     31.75 o
  -7 -10   7      194.79      193.69      6.27 o
  -6 -10   7     1148.78     1129.30     18.78 o
  -5 -10   7      570.83      577.73     12.73 o
  -4 -10   7     4224.05     4267.09     67.75 o
  -3 -10   7      219.18      224.99      6.83 o
  -2 -10   7     1232.62     1317.89     27.75 o
  -1 -10   7       19.93       16.86      2.00 o
   0 -10   7     1639.94     1760.30     31.34 o
   1 -10   7      100.56       93.71      4.92 o
   2 -10   7     4568.72     4852.08    110.24 o
   3 -10   7       38.83       45.17      5.01 o
   4 -10   7     1673.58     1765.45     48.19 o
   5 -10   7        0.00        1.12      1.82 o
   6 -10   7     1207.20     1305.20     36.26 o
   7 -10   7        2.08        3.79      2.93 o
   8 -10   7        9.56       10.81      4.90 o
   9 -10   7        1.06       -0.56      2.80 o
  10 -10   7      494.49      518.51     22.78 o
  11 -10   7        0.28        5.31      3.50 o
  12 -10   7      285.96      297.37     15.81 o
 -13  -9   7        1.88       -1.35      3.08 o
 -12  -9   7      463.99      458.18     19.35 o
 -11  -9   7       16.25       12.62      3.74 o
 -10  -9   7      697.19      686.18     25.37 o
  -9  -9   7        0.09        4.94      3.56 o
  -8  -9   7     1111.65     1117.28     21.59 o
  -7  -9   7        8.97        8.91      2.60 o
  -6  -9   7     1807.13     1759.78     24.36 o
  -5  -9   7       14.00       12.30      1.76 o
  -4  -9   7     4051.01     3993.39     61.66 o
  -3  -9   7      201.97      213.60      5.64 o
  -2  -9   7     1214.28     1300.59     18.56 o
  -1  -9   7        7.51        5.75      1.83 o
   0  -9   7     2530.62     2719.56     44.88 o
   1  -9   7       51.78       52.53      4.70 o
   2  -9   7     5870.26     6011.58    108.05 o
   3  -9   7        0.03       -0.99      0.99 o
   4  -9   7     1802.12     1776.86     45.45 o
   5  -9   7        0.03       -1.49      1.59 o
   6  -9   7     1187.16     1232.97     34.12 o
   7  -9   7        6.62        4.93      2.90 o
   8  -9   7     1631.21     1628.80     42.99 o
   9  -9   7        3.41        5.08      2.86 o
  10  -9   7      463.49      496.04     21.24 o
  11  -9   7       28.09       27.18      5.24 o
  12  -9   7      341.09      364.30     17.28 o
 -14  -8   7      262.95      242.55     14.07 o
 -13  -8   7       22.01       14.87      4.80 o
 -12  -8   7      548.41      556.12     17.71 o
 -11  -8   7        1.98       -0.98      2.25 o
 -10  -8   7      645.31      593.47     17.12 o
  -9  -8   7        0.47        2.95      2.14 o
  -8  -8   7     1380.59     1378.10     22.89 o
  -7  -8   7        0.37        4.31      1.58 o
  -6  -8   7      990.60      972.60     15.56 o
  -5  -8   7      118.98      129.05      4.26 o
  -4  -8   7     1355.70     1412.98     18.57 o
  -3  -8   7      655.76      675.85      9.86 o
  -2  -8   7      789.15      851.18     12.27 o
  -1  -8   7       99.86      100.46      3.36 o
   0  -8   7     1808.18     1925.79     28.56 o
   1  -8   7        4.49        5.58      1.48 o
   2  -8   7     1033.47     1012.52     22.70 o
   3  -8   7        6.31        6.91      2.00 o
   4  -8   7      686.81      684.22     21.01 o
   5  -8   7        0.01        0.68      1.56 o
   6  -8   7     2109.32     2246.99    113.90 o
   7  -8   7        9.35       10.90      3.13 o
   8  -8   7     3323.72     3296.49     77.50 o
   9  -8   7       18.80       18.36      4.50 o
  10  -8   7      413.03      424.26     18.54 o
  11  -8   7       36.38       37.80      5.79 o
  12  -8   7      377.46      403.58     18.16 o
  13  -8   7       26.69       20.50      4.76 o
 -14  -7   7      645.51      704.68     25.20 o
 -13  -7   7        4.36        3.04      3.11 o
 -12  -7   7        1.94       -1.35      2.44 o
 -11  -7   7        5.55        1.42      2.47 o
 -10  -7   7     1649.82     1743.11     36.30 o
  -9  -7   7        9.04       12.59      2.76 o
  -8  -7   7      927.22     1034.74     18.08 o
  -7  -7   7       34.34       35.83      3.51 o
  -6  -7   7     3453.95     3398.28     43.83 o
  -5  -7   7       18.91       23.07      1.84 o
  -4  -7   7     1344.79     1407.45     18.33 o
  -3  -7   7       41.27       48.72      2.23 o
  -2  -7   7      869.93      946.80     12.34 o
  -1  -7   7       60.87       66.33      2.46 o
   0  -7   7     2017.36     2084.64     25.85 o
   1  -7   7        0.01        1.42      1.06 o
   2  -7   7      937.95      982.91     18.21 o
   3  -7   7        3.97        4.21      1.58 o
   4  -7   7      662.84      725.58     22.09 o
   5  -7   7       10.08       11.02      2.87 o
   6  -7   7     2254.73     2422.69     58.07 o
   7  -7   7       38.42       33.41      4.41 o
   8  -7   7      269.43      256.63     10.95 o
   9  -7   7        2.78        0.39      2.55 o
  10  -7   7      808.58      808.41     29.11 o
  11  -7   7       12.47        7.67      3.33 o
  12  -7   7      711.94      738.43     27.49 o
  13  -7   7        8.95       11.22      3.71 o
 -15  -6   7        0.24       -1.56      4.50 o
 -14  -6   7      250.50      227.69     12.79 o
 -13  -6   7        3.97        1.57      2.53 o
 -12  -6   7      695.52      724.70     20.12 o
 -11  -6   7        0.39        0.69      2.20 o
 -10  -6   7      889.82      945.85     22.57 o
  -9  -6   7        8.01        8.47      2.12 o
  -8  -6   7     1743.59     1842.39     32.10 o
  -7  -6   7        8.92        4.50      1.21 o
  -6  -6   7       25.89       49.54      3.60 o
  -5  -6   7        0.11        0.85      0.87 o
  -4  -6   7     7949.10     8294.85     81.65 o
  -3  -6   7       77.25       70.60      2.70 o
  -2  -6   7     5526.95     5893.36     66.95 o
  -1  -6   7      219.63      219.36      4.12 o
   0  -6   7     3063.59     3359.03     37.05 o
   1  -6   7        0.15       -0.74      0.74 o
   2  -6   7      947.00      971.27     14.59 o
   3  -6   7        7.12        6.78      1.69 o
   4  -6   7      634.77      655.67     15.55 o
   5  -6   7      125.35      116.31      6.57 o
   6  -6   7     1447.08     1372.26     35.00 o
   7  -6   7      160.16      150.82      7.72 o
   8  -6   7     1560.88     1532.54     45.41 o
   9  -6   7       27.91       22.20      4.18 o
  10  -6   7      650.15      640.00     24.12 o
  11  -6   7       19.33       19.30      4.17 o
  12  -6   7      983.50     1006.24     34.98 o
  13  -6   7        1.72        1.78      2.89 o
 -15  -5   7        0.11       -0.09      3.09 o
 -14  -5   7      444.74      472.18     18.96 o
 -13  -5   7        4.00        3.52      2.80 o
 -12  -5   7      595.51      610.80     17.62 o
 -11  -5   7       10.49        7.07      2.58 o
 -10  -5   7      803.70      828.70     17.94 o
  -9  -5   7       28.77       43.86      7.81 o
  -8  -5   7      517.97      579.32     13.19 o
  -7  -5   7       13.35       16.44      2.23 o
  -6  -5   7     5025.31     4781.50     59.48 o
  -5  -5   7       22.22       17.09      1.66 o
  -4  -5   7     5281.15     5139.71     49.46 o
  -3  -5   7        0.30       -0.48      0.72 o
  -2  -5   7     3188.85     3301.78     40.31 o
  -1  -5   7       13.20       10.21      1.14 o
   0  -5   7      416.39      337.51      5.29 o
   1  -5   7        6.11        4.61      1.09 o
   2  -5   7     1397.87     1314.19     16.22 o
   3  -5   7       10.35        9.78      1.35 o
   4  -5   7     1862.02     1726.26     30.23 o
   5  -5   7      174.53      160.79      5.44 o
   6  -5   7      740.01      669.54     16.66 o
   7  -5   7       94.03       81.50      4.74 o
   8  -5   7     1267.69     1161.57     30.21 o
   9  -5   7       10.28       14.33      2.93 o
  10  -5   7     1113.43     1065.49     28.33 o
  11  -5   7       35.70       47.72      6.14 o
  12  -5   7      604.56      600.22     23.57 o
  13  -5   7        7.56        4.00      3.17 o
  14  -5   7      193.83      205.16     12.61 o
 -15  -4   7        8.28        8.58      3.84 o
 -14  -4   7     1068.43     1108.58     32.85 o
 -13  -4   7       41.65       40.36      5.19 o
 -12  -4   7      282.35      290.42     11.17 o
 -11  -4   7        2.51        0.52      1.60 o
 -10  -4   7     1223.34     1235.18     23.88 o
  -9  -4   7        0.00       -0.90      1.27 o
  -8  -4   7     1705.10     1730.31     38.35 o
  -7  -4   7       22.01       22.41      2.98 o
  -6  -4   7     7734.58     7443.97     90.22 o
  -5  -4   7       11.02        7.90      1.75 o
  -4  -4   7     4994.03     5128.53     48.90 o
  -3  -4   7       21.45       24.27      1.47 o
  -2  -4   7     1466.77     1266.12     17.74 o
  -1  -4   7       24.35       22.98      1.50 o
   0  -4   7     2205.24     2120.23     22.20 o
   1  -4   7        0.18       -0.64      0.64 o
   2  -4   7     2620.17     2597.23     28.59 o
   3  -4   7        0.78       -0.03      0.89 o
   4  -4   7     1163.64     1043.32     16.25 o
   5  -4   7        6.57        4.22      1.28 o
   6  -4   7      968.97      894.59     37.23 o
   7  -4   7       29.21       22.90      3.37 o
   8  -4   7     1101.24     1038.09     35.41 o
   9  -4   7       28.19       17.24      3.06 o
  10  -4   7      630.10      574.81     17.73 o
  11  -4   7        7.84        7.91      3.13 o
  12  -4   7      247.38      268.02     10.91 o
  13  -4   7        8.95       10.39      4.05 o
  14  -4   7      265.00      298.40     16.06 o
 -15  -3   7        7.45        4.49      4.22 o
 -14  -3   7      330.02      345.65     15.12 o
 -13  -3   7       37.29       31.04      4.54 o
 -12  -3   7      353.82      355.44     12.23 o
 -11  -3   7        0.08       -1.56      1.56 o
 -10  -3   7      761.69      776.53     16.84 o
  -9  -3   7       23.66       23.64      3.54 o
  -8  -3   7     4011.59     3871.20     60.47 o
  -7  -3   7       81.54       94.88      5.23 o
  -6  -3   7      310.62      309.74      6.43 o
  -5  -3   7        0.15        0.14      0.68 o
  -4  -3   7     3938.82     3791.43     35.27 o
  -3  -3   7       10.07        9.13      1.01 o
  -2  -3   7     3366.72     3248.26     33.85 o
  -1  -3   7      123.10      127.08      2.77 o
   0  -3   7    12804.87    13448.28    124.08 o
   1  -3   7        9.37        9.71      0.94 o
   2  -3   7     7592.82     7462.21     77.39 o
   3  -3   7       61.23       57.58      2.39 o
   4  -3   7      881.17      863.03     18.29 o
   5  -3   7       34.69       37.05      2.62 o
   6  -3   7     1720.30     1683.10     49.02 o
   7  -3   7       80.14       72.82      6.92 o
   8  -3   7     1251.13     1144.92     30.11 o
   9  -3   7        2.21        3.65      2.21 o
  10  -3   7      726.49      677.20     20.41 o
  11  -3   7        7.56        6.61      2.78 o
  12  -3   7      540.94      578.71     24.12 o
  13  -3   7       25.93       22.87      5.42 o
  14  -3   7      299.37      334.92     17.86 o
 -15  -2   7        2.43       -0.98      2.68 o
 -14  -2   7      536.58      568.54     22.72 o
 -13  -2   7        0.30        1.21      2.02 o
 -12  -2   7      154.59      175.19      9.07 o
 -11  -2   7       73.79       85.58      7.02 o
 -10  -2   7      357.96      380.36     10.33 o
  -9  -2   7        1.11        8.10      2.10 o
  -8  -2   7      186.10      213.56      6.80 o
  -7  -2   7        5.06        5.58      1.59 o
  -6  -2   7     1317.70     1301.65     29.78 o
  -5  -2   7       18.69       19.10      1.64 o
  -4  -2   7      415.36      375.50      5.07 o
  -3  -2   7       34.11       38.66      1.94 o
  -2  -2   7     8740.56     9121.53     82.82 o
  -1  -2   7      123.77      127.05      2.76 o
   0  -2   7     3182.75     3167.68     32.57 o
   1  -2   7      228.98      234.85      3.75 o
   2  -2   7     7959.99     7840.23     76.55 o
   3  -2   7      687.47      688.59      9.05 o
   4  -2   7     3536.69     3489.12     83.31 o
   5  -2   7      221.66      210.71      5.60 o
   6  -2   7      759.98      680.41     16.34 o
   7  -2   7       76.29       75.41      4.26 o
   8  -2   7     2994.45     2794.08     66.34 o
   9  -2   7      203.87      191.69      9.09 o
  10  -2   7      500.12      470.81     16.21 o
  11  -2   7      219.12      220.83     10.40 o
  12  -2   7     1527.28     1570.26     53.03 o
  13  -2   7       60.86       68.78      8.37 o
  14  -2   7      519.58      617.35     27.11 o
 -15  -1   7        0.35       -0.41      2.35 o
 -14  -1   7      298.71      300.19     13.30 o
 -13  -1   7       57.78       53.02      5.31 o
 -12  -1   7      394.99      428.51     13.94 o
 -11  -1   7      164.52      167.89      8.16 o
 -10  -1   7     2792.93     2785.31     45.86 o
  -9  -1   7       34.46       41.91      3.41 o
  -8  -1   7     1664.63     1704.32     29.35 o
  -7  -1   7       77.43       74.19      3.81 o
  -6  -1   7      305.04      298.81      6.94 o
  -5  -1   7      105.54      107.54      2.93 o
  -4  -1   7     1690.65     1626.96     17.23 o
  -3  -1   7       85.80       85.03      2.05 o
  -2  -1   7     2097.26     1979.43     20.76 o
  -1  -1   7       53.72       54.22      2.32 o
   0  -1   7     7241.49     7409.11     70.16 o
   1  -1   7      122.57      126.09      2.60 o
   2  -1   7      989.79      945.72     10.32 o
   3  -1   7      437.25      416.89      6.11 o
   4  -1   7       20.91       37.99      2.52 o
   5  -1   7       90.81       78.23      4.30 o
   6  -1   7     2619.20     2438.23     48.86 o
   7  -1   7      242.63      237.73      8.23 o
   8  -1   7     1819.02     1746.79     37.46 o
   9  -1   7      403.34      386.62     14.93 o
  10  -1   7     1729.66     1670.37     47.77 o
  11  -1   7      123.75      129.42      8.44 o
  12  -1   7      111.33      141.93     11.45 o
  13  -1   7       89.11       99.78     10.27 o
  14  -1   7      772.44      883.09     35.53 o
 -15   0   7        0.29       -1.60      2.47 o
 -14   0   7      577.62      596.87     24.32 o
 -13   0   7       77.33       82.25      6.09 o
 -12   0   7     1249.92     1323.94     25.74 o
 -11   0   7       96.22       90.76      5.17 o
 -10   0   7     3024.77     3042.01     49.50 o
  -9   0   7       15.96       14.24      4.69 o
  -8   0   7     3980.35     3796.45     59.06 o
  -7   0   7       86.03       81.99      4.96 o
  -6   0   7     1128.83     1001.31     15.08 o
  -5   0   7       80.34       78.89      2.77 o
  -4   0   7     4469.13     4266.30     43.08 o
  -3   0   7      234.17      230.29      3.36 o
  -2   0   7     5489.44     5365.49     54.20 o
  -1   0   7      318.45      327.75      5.20 o
   0   0   7     2538.29     2437.54     23.57 o
   1   0   7       34.68       29.54      1.47 o
   2   0   7     1532.57     1337.78     14.41 o
   3   0   7       44.55       40.93      1.91 o
   4   0   7      817.23      750.34     12.02 o
   5   0   7        2.70        1.38      1.10 o
   6   0   7     1891.94     1755.14     42.70 o
   7   0   7       27.67       27.12      3.41 o
   8   0   7      900.57      877.10     20.87 o
   9   0   7        9.75       10.72      3.27 o
  10   0   7      267.14      225.49     10.95 o
  11   0   7        9.89        3.96      3.15 o
  12   0   7      794.85      824.34     33.58 o
  13   0   7       70.28       82.13      9.73 o
 -15   1   7        2.30        1.55      2.69 o
 -14   1   7      672.88      715.16     19.05 o
 -13   1   7       13.94       11.93      5.24 o
 -12   1   7     1085.67     1110.64     22.51 o
 -11   1   7        2.61       -0.64      1.65 o
 -10   1   7     2256.15     2201.30     37.46 o
  -9   1   7        0.10        5.42      2.26 o
  -8   1   7      786.06      744.55     29.39 o
  -7   1   7        1.89        7.73      2.99 o
  -6   1   7       41.46       61.50      4.70 o
  -5   1   7       23.76       33.50      2.73 o
  -4   1   7     2568.94     2494.68     25.31 o
  -3   1   7      270.77      270.37      3.78 o
  -2   1   7     6183.39     6084.06     56.65 o
  -1   1   7      334.40      332.10      4.84 o
   0   1   7     2825.01     2524.06     24.46 o
   1   1   7      262.18      243.95      3.81 o
   2   1   7     3623.93     3362.73     31.59 o
   3   1   7      226.48      214.38      4.68 o
   4   1   7     3003.92     2886.72     52.57 o
   5   1   7       19.13       19.22      3.31 o
   6   1   7     2454.31     2300.26     40.23 o
   7   1   7        2.45        4.40      1.60 o
   8   1   7       11.92       17.93      2.97 o
   9   1   7       70.82       68.22      6.27 o
  10   1   7        2.68        7.35      2.88 o
  11   1   7       19.57       26.83      6.43 o
  12   1   7      448.26      466.22     23.38 o
  13   1   7       55.22       59.55      9.57 o
 -15   2   7        1.30        3.08      2.74 o
 -14   2   7      174.51      191.84      8.06 o
 -13   2   7        7.11        5.22      2.24 o
 -12   2   7      458.35      464.17     13.56 o
 -11   2   7        5.79        6.74      4.52 o
 -10   2   7     2230.86     2160.42     33.37 o
  -9   2   7       17.23       10.30      2.32 o
  -8   2   7       53.78       39.32      2.91 o
  -7   2   7       45.92       39.92      2.83 o
  -6   2   7      131.73      156.52      4.35 o
  -5   2   7        0.31        0.10      0.85 o
  -4   2   7      900.33      902.73     11.19 o
  -3   2   7      469.31      443.26      5.84 o
  -2   2   7     2002.99     1753.35     16.15 o
  -1   2   7       14.97       13.52      1.13 o
   0   2   7     1057.53     1023.91     12.56 o
   1   2   7       66.80       53.91      1.92 o
   2   2   7     3091.05     2997.51     29.69 o
   3   2   7      281.11      271.78      6.32 o
   4   2   7     3670.46     3519.87     47.07 o
   5   2   7      183.53      168.75      6.09 o
   6   2   7     1272.80     1185.04     23.47 o
   7   2   7      125.28      128.56      5.55 o
   8   2   7      340.99      323.74      9.67 o
   9   2   7       85.23       73.72     11.13 o
  10   2   7      658.20      631.33     17.49 o
  11   2   7      102.77       94.74     10.24 o
  12   2   7      693.16      703.69     31.77 o
  13   2   7      132.02      135.61     12.94 o
 -15   3   7        2.27        0.56      2.52 o
 -14   3   7      492.07      505.41     15.47 o
 -13   3   7        5.14        2.18      2.81 o
 -12   3   7      860.43      869.30     18.54 o
 -11   3   7       10.32        8.70      4.23 o
 -10   3   7      392.42      423.49     10.92 o
  -9   3   7       27.00       28.44      2.91 o
  -8   3   7      582.24      586.56     11.89 o
  -7   3   7       16.75       20.12      2.43 o
  -6   3   7      810.16      802.99     12.06 o
  -5   3   7      374.17      355.28      6.90 o
  -4   3   7    10066.76     9619.89    101.49 o
  -3   3   7      217.83      207.79      5.18 o
  -2   3   7        4.83        6.72      1.26 o
  -1   3   7       40.72       43.64      1.89 o
   0   3   7      888.39      829.96      9.70 o
   1   3   7       12.89       15.22      1.22 o
   2   3   7     3093.37     3174.89     39.26 o
   3   3   7      341.00      320.23      6.31 o
   4   3   7     2840.12     2594.99     36.17 o
   5   3   7      159.64      158.63      4.88 o
   6   3   7     2307.82     2127.94     38.74 o
   7   3   7      196.15      200.51      9.08 o
   8   3   7      824.40      822.76     18.60 o
   9   3   7      181.98      186.23      7.62 o
  10   3   7      583.42      576.02     22.00 o
  11   3   7      236.93      243.57     11.09 o
  12   3   7      700.92      741.76     33.54 o
  13   3   7       59.76       44.38      8.93 o
 -14   4   7      217.11      227.85      7.90 o
 -13   4   7       15.99       17.41      2.84 o
 -12   4   7      420.99      447.82     13.88 o
 -11   4   7       28.14       29.11      3.32 o
 -10   4   7     1428.37     1412.80     21.28 o
  -9   4   7      122.86      121.74      5.63 o
  -8   4   7     1511.26     1457.98     20.03 o
  -7   4   7      136.10      136.40      4.97 o
  -6   4   7     5704.69     5423.49     68.61 o
  -5   4   7      872.19      810.21     11.67 o
  -4   4   7      517.89      525.01      9.17 o
  -3   4   7       79.51       76.90      3.18 o
  -2   4   7     2479.95     2354.16     27.64 o
  -1   4   7        3.44        3.12      1.08 o
   0   4   7     2150.48     2253.59     22.52 o
   1   4   7      278.90      269.75      5.77 o
   2   4   7     5359.64     4912.58     59.20 o
   3   4   7      284.54      275.82      6.02 o
   4   4   7      977.46      973.35     16.44 o
   5   4   7      146.18      149.42      6.48 o
   6   4   7      740.28      688.83     16.56 o
   7   4   7      142.15      172.68     15.05 o
   8   4   7     1532.56     1480.17     29.94 o
   9   4   7      103.66       94.90      6.53 o
  10   4   7      586.68      588.19     15.68 o
  11   4   7       71.98       70.26      7.12 o
  12   4   7      552.20      539.38     28.06 o
 -14   5   7      446.23      455.13     13.25 o
 -13   5   7       18.06       14.54      3.40 o
 -12   5   7      373.25      386.43     12.85 o
 -11   5   7       51.49       50.76      5.12 o
 -10   5   7     1026.41      973.85     23.05 o
  -9   5   7       52.46       52.11      6.74 o
  -8   5   7      995.18      894.13     17.16 o
  -7   5   7       79.49       70.97      3.68 o
  -6   5   7      762.00      738.03     12.96 o
  -5   5   7       70.05       79.47      4.29 o
  -4   5   7     1662.99     1563.77     22.70 o
  -3   5   7       52.94       59.88      3.10 o
  -2   5   7      692.33      693.44     10.28 o
  -1   5   7       11.05        7.43      1.41 o
   0   5   7     2525.73     2355.14     30.81 o
   1   5   7      413.04      407.66      9.15 o
   2   5   7      413.83      478.45     10.69 o
   3   5   7       95.86      113.36      4.95 o
   4   5   7     1003.95      994.79     17.14 o
   5   5   7       93.52       96.38      4.68 o
   6   5   7     1477.51     1431.92     25.34 o
   7   5   7      232.67      223.21     12.33 o
   8   5   7      409.24      378.15     14.08 o
   9   5   7       48.01       67.67     10.02 o
  10   5   7      388.83      374.69     13.62 o
  11   5   7       62.78       54.98      7.37 o
  12   5   7      294.03      310.97     21.15 o
 -14   6   7      229.21      229.13      9.14 o
 -13   6   7       21.53       14.29      3.34 o
 -12   6   7      428.98      433.43     14.07 o
 -11   6   7       21.73       17.85      3.32 o
 -10   6   7      767.52      706.92     16.65 o
  -9   6   7       24.10       18.11      3.20 o
  -8   6   7      572.02      510.38     11.95 o
  -7   6   7       60.42       60.29      4.57 o
  -6   6   7      391.48      381.90      9.84 o
  -5   6   7      333.20      347.80      9.20 o
  -4   6   7     1658.27     1587.72     27.81 o
  -3   6   7       18.95       13.57      1.90 o
  -2   6   7      551.69      535.04      8.75 o
  -1   6   7       15.63       15.57      1.82 o
   0   6   7       98.39      134.39      5.45 o
   1   6   7       61.03       77.29      4.04 o
   2   6   7      177.06      218.57      6.52 o
   3   6   7      229.74      239.90      7.59 o
   4   6   7      696.35      717.78     15.10 o
   5   6   7      178.41      176.56      6.49 o
   6   6   7      894.59      850.62     17.44 o
   7   6   7       60.65       62.89      6.26 o
   8   6   7      676.60      665.33     20.35 o
   9   6   7      150.34      161.82     13.69 o
  10   6   7      370.23      327.57     13.08 o
  11   6   7       58.45       37.73      6.66 o
 -13   7   7       18.16       13.72      3.35 o
 -12   7   7      181.52      169.82      7.86 o
 -11   7   7       43.55       36.64      4.32 o
 -10   7   7      702.35      658.44     18.35 o
  -9   7   7       60.99       49.16      5.35 o
  -8   7   7      961.71      884.78     19.86 o
  -7   7   7      156.56      154.01      7.07 o
  -6   7   7     1822.34     1763.74     32.59 o
  -5   7   7      320.50      341.50     11.61 o
  -4   7   7     1385.79     1328.68     21.88 o
  -3   7   7      171.99      169.93      5.67 o
  -2   7   7      852.33      858.35     15.07 o
  -1   7   7      147.90      151.17      5.91 o
   0   7   7       57.35       67.11      4.50 o
   1   7   7      562.10      549.76     12.87 o
   2   7   7     1536.21     1555.70     25.90 o
   3   7   7      166.39      176.11      7.92 o
   4   7   7      878.51      900.24     23.22 o
   5   7   7      202.41      200.60      9.29 o
   6   7   7      727.24      747.82     21.94 o
   7   7   7      280.54      292.13     11.69 o
   8   7   7     1005.96      997.95     20.67 o
   9   7   7      117.43      100.45      7.69 o
  10   7   7      329.36      310.57     15.99 o
 -12   8   7      312.52      321.85     12.48 o
 -11   8   7       12.60       14.11      5.11 o
 -10   8   7      277.58      267.49     11.06 o
  -9   8   7       38.93       31.14      4.57 o
  -8   8   7      260.02      239.39     10.20 o
  -7   8   7      172.20      159.41      8.29 o
  -6   8   7     1330.16     1345.87     26.79 o
  -5   8   7      227.25      221.58      8.35 o
  -4   8   7     2230.08     2174.10     31.96 o
  -3   8   7      103.72      103.17      4.74 o
  -2   8   7      899.07      881.38     18.36 o
  -1   8   7      231.85      235.02      7.49 o
   0   8   7     1010.74      999.47     19.83 o
   1   8   7      436.15      438.50     11.40 o
   2   8   7      907.51      945.15     19.42 o
   3   8   7      376.94      422.25     12.46 o
   4   8   7     1446.76     1420.94     44.05 o
   5   8   7      240.83      252.65     10.84 o
   6   8   7     1031.06     1039.30     27.11 o
   7   8   7      110.15      111.08      7.59 o
   8   8   7      460.55      475.05     16.43 o
   9   8   7      149.61      136.20     10.90 o
  10   8   7      314.57      313.66     16.66 o
 -12   9   7       25.76       23.65      5.21 o
 -11   9   7        4.64        6.52      3.24 o
 -10   9   7       76.80       73.67      6.88 o
  -9   9   7       10.66       12.93      4.11 o
  -8   9   7      557.90      521.47     21.00 o
  -7   9   7       92.03       78.20      6.43 o
  -6   9   7      412.30      414.47     13.81 o
  -5   9   7       41.46       51.79      6.91 o
  -4   9   7     1061.15     1047.38     19.76 o
  -3   9   7       25.55       24.86      3.08 o
  -2   9   7      297.72      315.66     11.81 o
  -1   9   7       28.90       30.46      4.40 o
   0   9   7      887.92      884.52     23.20 o
   1   9   7       68.33       66.27      4.84 o
   2   9   7     1624.16     1665.02     35.53 o
   3   9   7      113.37      118.03      6.62 o
   4   9   7      327.07      372.19     15.68 o
   5   9   7        7.76       -1.73      6.18 o
   6   9   7      113.72      130.71     14.47 o
   7   9   7       46.26       42.33      6.27 o
   8   9   7      415.20      427.62     18.52 o
   9   9   7      132.05      152.12     19.16 o
 -11  10   7       28.16       20.86      5.29 o
 -10  10   7      217.34      190.95      9.84 o
  -9  10   7       67.81       61.61      6.97 o
  -8  10   7      228.07      199.40      9.83 o
  -7  10   7       28.97       26.62      4.71 o
  -6  10   7      438.67      446.49     15.04 o
  -5  10   7       76.24       66.20      6.59 o
  -4  10   7      603.70      589.36     14.96 o
  -3  10   7        4.40        6.27      3.18 o
  -2  10   7      534.14      530.13     16.35 o
  -1  10   7       75.50       78.93      9.15 o
   0  10   7      194.84      190.98      9.50 o
   1  10   7       77.10       73.64      5.28 o
   2  10   7      596.77      584.00     16.39 o
   3  10   7        8.95        6.47      2.83 o
   4  10   7       66.42       72.30      7.79 o
   5  10   7       11.08       22.18     18.56 o
   6  10   7      322.93      302.31     30.82 o
   7  10   7       44.60       62.22      7.16 o
   8  10   7      495.73      501.42     20.65 o
  -9  11   7       13.16        8.32      3.44 o
  -8  11   7      385.86      356.07     15.98 o
  -7  11   7      105.59       95.85      9.53 o
  -6  11   7      525.94      520.20     16.95 o
  -5  11   7       41.54       36.61      5.27 o
  -4  11   7      448.24      425.44     12.70 o
  -3  11   7      215.21      227.85     10.64 o
  -2  11   7      211.32      203.38     10.01 o
  -1  11   7       36.49       34.45      6.41 o
   0  11   7      541.58      522.27     18.75 o
   1  11   7      471.74      458.96     12.45 o
   2  11   7      621.09      601.47     16.86 o
   3  11   7      115.94      106.30      6.85 o
   4  11   7      194.85      181.16     11.55 o
   5  11   7       24.20       21.32      6.64 o
   6  11   7      250.52      264.20     13.90 o
  -8  12   7      563.69      530.64     21.86 o
  -7  12   7       17.40       16.54      4.21 o
  -6  12   7      137.98      134.75      8.69 o
  -5  12   7       25.27       25.27      4.85 o
  -4  12   7      496.42      487.63     16.64 o
  -3  12   7       35.28       39.23      5.50 o
  -2  12   7      169.08      161.26      9.32 o
  -1  12   7      619.63      646.82     23.95 o
   0  12   7     1662.53     1709.40     61.06 o
   1  12   7      411.83      436.38     15.64 o
   2  12   7      568.05      564.02     16.21 o
   3  12   7      125.43      122.96      9.89 o
   4  12   7      136.84      121.01     16.35 o
   5  12   7       14.11       13.36      5.20 o
  -5  13   7       47.93       42.94      6.09 o
  -4  13   7      264.01      262.20     12.02 o
  -3  13   7      301.26      294.27     12.94 o
  -2  13   7     1897.64     2030.59    103.04 o
  -1  13   7      249.42      258.16     12.21 o
   0  13   7      334.95      357.38     14.90 o
   1  13   7      156.33      170.26     11.55 o
   2  13   7      366.08      375.66     23.74 o
  -4 -17   8     1144.50     1131.41     44.97 o
  -3 -17   8       73.03       66.44     10.55 o
  -2 -17   8      376.96      344.43     20.92 o
  -1 -17   8       47.53       57.83      9.59 o
   0 -17   8      536.53      538.63     28.43 o
   1 -17   8       39.44       11.97      8.17 o
   2 -17   8      906.14      912.57     40.78 o
   3 -17   8       41.76       36.77      9.62 o
   4 -17   8      304.34      293.94     21.82 o
  -7 -16   8      126.00      111.43     11.94 o
  -6 -16   8     1362.43     1293.87     48.04 o
  -5 -16   8       17.44       15.61      3.32 o
  -4 -16   8      482.87      433.75     23.31 o
  -3 -16   8       11.42       12.24      5.55 o
  -2 -16   8      435.29      396.41     22.80 o
  -1 -16   8       28.52       37.32      7.62 o
   0 -16   8      434.27      426.49     24.46 o
   1 -16   8       15.27       -5.16      6.20 o
   2 -16   8     1207.57     1306.05     37.41 o
   3 -16   8       16.85       15.46      6.75 o
   4 -16   8      481.05      456.72     26.70 o
   5 -16   8       18.56       12.91      6.19 o
   6 -16   8      263.85      238.96     18.57 o
  -8 -15   8     2141.43     1958.92     70.03 o
  -7 -15   8        7.84        8.72      5.74 o
  -6 -15   8        5.23        0.97      5.34 o
  -5 -15   8        2.60       -1.25      2.87 o
  -4 -15   8      319.79      290.80      9.37 o
  -3 -15   8       13.09       14.34      6.04 o
  -2 -15   8      528.41      551.81     27.31 o
  -1 -15   8       21.22       37.03      7.77 o
   0 -15   8     1688.47     1702.01     62.77 o
   1 -15   8        2.13        2.06      3.13 o
   2 -15   8     1964.53     2094.01     52.74 o
   3 -15   8       14.32       10.57      5.84 o
   4 -15   8      877.14      879.30     39.22 o
   5 -15   8       24.89       19.82      6.60 o
   6 -15   8      417.39      389.67     23.39 o
   7 -15   8        1.08       -0.25      3.84 o
   8 -15   8      424.90      386.87     23.12 o
  -9 -14   8       41.51       32.69      5.93 o
  -8 -14   8      125.39       94.15      9.99 o
  -7 -14   8        5.25        6.86      5.00 o
  -6 -14   8      582.81      552.59     26.25 o
  -5 -14   8        6.68        4.84      3.26 o
  -4 -14   8      323.72      333.29     17.32 o
  -3 -14   8        4.79        2.43      2.05 o
  -2 -14   8      993.43      947.41     39.12 o
  -1 -14   8       13.20       15.08      5.91 o
   0 -14   8      440.17      486.25     25.38 o
   1 -14   8        0.31        7.81      2.99 o
   2 -14   8     1170.92     1261.87     49.65 o
   3 -14   8       20.66       12.68      5.35 o
   4 -14   8     1926.29     1998.85     70.57 o
   5 -14   8       10.06       13.25      5.92 o
   6 -14   8      610.33      596.72     29.26 o
   7 -14   8        0.34       -0.61      3.48 o
   8 -14   8     1033.43      983.21     40.84 o
   9 -14   8       15.09        9.61      5.01 o
 -11 -13   8       73.36       56.11     12.36 o
 -10 -13   8     1022.28      969.04     30.83 o
  -9 -13   8        9.14        6.84      5.72 o
  -8 -13   8      913.31      875.49     41.07 o
  -7 -13   8      151.18      152.42      9.55 o
  -6 -13   8      640.45      614.95     27.29 o
  -5 -13   8        5.68        9.64      4.24 o
  -4 -13   8     1304.41     1259.82     28.18 o
  -3 -13   8       11.88       12.92      2.78 o
  -2 -13   8      387.67      418.01     11.08 o
  -1 -13   8        0.07       -2.44      2.44 o
   0 -13   8      587.78      660.06     18.53 o
   1 -13   8        0.46        0.17      3.06 o
   2 -13   8      833.46      902.75     38.68 o
   3 -13   8       32.69       36.92      7.60 o
   4 -13   8      220.23      231.69     16.54 o
   5 -13   8        0.22       -1.46      3.05 o
   6 -13   8      562.49      582.78     27.96 o
   7 -13   8        0.31        0.99      3.46 o
   8 -13   8      619.61      626.25     29.21 o
   9 -13   8        0.11        1.06      3.36 o
  10 -13   8      582.41      570.20     27.10 o
 -11 -12   8       48.88       42.68      7.00 o
 -10 -12   8      642.54      626.12     22.69 o
  -9 -12   8       41.21       37.65      6.19 o
  -8 -12   8     2337.68     2206.55     55.31 o
  -7 -12   8        8.62        4.33      3.95 o
  -6 -12   8     1269.08     1239.34     26.16 o
  -5 -12   8        0.41       -0.57      2.20 o
  -4 -12   8     1420.33     1439.01     31.12 o
  -3 -12   8        1.54        1.65      2.02 o
  -2 -12   8     1239.91     1238.44     67.32 o
  -1 -12   8       71.44       70.29      7.32 o
   0 -12   8     1003.06     1053.18     29.05 o
   1 -12   8        2.51       14.40      3.29 o
   2 -12   8     1101.25     1156.48     34.36 o
   3 -12   8        0.73        1.80      5.12 o
   4 -12   8      706.88      724.07     25.02 o
   5 -12   8        0.02        0.46      3.21 o
   6 -12   8      295.04      283.47     17.44 o
   7 -12   8        5.45        4.25      3.76 o
   8 -12   8      306.22      307.57     18.24 o
   9 -12   8        4.46        4.88      3.99 o
  10 -12   8        5.65        3.93      4.54 o
  11 -12   8       25.28       17.35      5.73 o
 -12 -11   8      590.74      576.38     23.01 o
 -11 -11   8        0.62        2.68      2.73 o
 -10 -11   8      630.84      601.77     15.38 o
  -9 -11   8        1.38        1.20      2.89 o
  -8 -11   8      559.14      560.41     24.05 o
  -7 -11   8        5.49        3.38      4.21 o
  -6 -11   8     1458.97     1459.44     48.78 o
  -5 -11   8      104.48      108.07      5.13 o
  -4 -11   8     1375.15     1409.61     30.13 o
  -3 -11   8       11.05       15.31      2.79 o
  -2 -11   8     2624.20     2700.93     52.09 o
  -1 -11   8        3.37        4.45      1.53 o
   0 -11   8      699.15      769.44     19.42 o
   1 -11   8        0.02        3.77      1.91 o
   2 -11   8     1307.72     1409.55     39.04 o
   3 -11   8        7.99       14.14      4.02 o
   4 -11   8     2553.49     2637.56    100.54 o
   5 -11   8        1.72        4.01      2.47 o
   6 -11   8      583.45      582.45     21.29 o
   7 -11   8        0.28       -2.64      2.64 o
   8 -11   8      760.44      808.96     32.79 o
   9 -11   8       17.97       17.33      5.36 o
  10 -11   8      136.09      124.76     11.09 o
  11 -11   8        1.94        0.24      3.45 o
 -13 -10   8        6.71        4.08      3.84 o
 -12 -10   8       38.91       32.71      6.27 o
 -11 -10   8        0.59       -2.08      2.08 o
 -10 -10   8      664.92      666.20     16.16 o
  -9 -10   8       11.45       15.72      4.04 o
  -8 -10   8     1275.49     1278.69     24.18 o
  -7 -10   8        0.11       -1.82      2.00 o
  -6 -10   8     1317.31     1292.77     20.99 o
  -5 -10   8        0.09        3.71      3.35 o
  -4 -10   8      948.43      911.43     22.23 o
  -3 -10   8      138.98      136.90      6.34 o
  -2 -10   8      359.95      374.09     11.02 o
  -1 -10   8        3.81        2.69      1.28 o
   0 -10   8      683.43      768.94     16.58 o
   1 -10   8       24.89       25.98      3.59 o
   2 -10   8     1680.89     1945.88     85.39 o
   3 -10   8        0.59        3.09      2.16 o
   4 -10   8      546.78      575.64     20.16 o
   5 -10   8        0.26       -0.27      3.96 o
   6 -10   8      969.35     1025.41     30.67 o
   7 -10   8        0.16        2.52      2.83 o
   8 -10   8     1346.70     1383.94     48.21 o
   9 -10   8        2.45        0.03      3.07 o
  10 -10   8     2441.38     2405.05     76.77 o
  11 -10   8        1.80        3.45      3.47 o
  12 -10   8      218.61      224.29     13.99 o
 -13  -9   8        0.03        0.24      3.19 o
 -12  -9   8      371.92      378.27     17.09 o
 -11  -9   8       13.75       11.18      3.56 o
 -10  -9   8      116.88      101.18      7.23 o
  -9  -9   8       72.50       71.40      5.44 o
  -8  -9   8     2672.23     2698.75     40.31 o
  -7  -9   8       46.49       46.71      3.70 o
  -6  -9   8     1496.79     1537.44     21.83 o
  -5  -9   8      198.04      196.89      7.68 o
  -4  -9   8     2721.42     2729.94     40.79 o
  -3  -9   8      486.91      484.28     10.80 o
  -2  -9   8     1569.91     1701.21     31.38 o
  -1  -9   8        9.76       11.03      1.91 o
   0  -9   8      178.21      234.06      7.49 o
   1  -9   8        1.65        0.68      1.57 o
   2  -9   8      650.93      692.07     21.77 o
   3  -9   8        0.50       -0.25      1.98 o
   4  -9   8      851.16      894.38     26.57 o
   5  -9   8        6.12        2.13      2.16 o
   6  -9   8     1197.57     1261.25     35.10 o
   7  -9   8        6.43        5.71      2.99 o
   8  -9   8     3751.13     3824.63     89.98 o
   9  -9   8        2.07        2.39      2.86 o
  10  -9   8      238.04      241.67     14.04 o
  11  -9   8       15.26       20.24      5.02 o
  12  -9   8      373.60      409.78     19.40 o
 -14  -8   8      303.90      310.41     16.33 o
 -13  -8   8        0.20       -1.98      2.96 o
 -12  -8   8      253.28      257.00     11.41 o
 -11  -8   8        0.04       -0.12      2.16 o
 -10  -8   8     1292.86     1295.66     29.25 o
  -9  -8   8       15.94       27.05      3.79 o
  -8  -8   8     2674.77     2725.47     40.43 o
  -7  -8   8        6.40        8.22      1.90 o
  -6  -8   8     1711.90     1722.67     22.36 o
  -5  -8   8      155.23      161.31      4.31 o
  -4  -8   8     1174.57     1208.44     28.37 o
  -3  -8   8       77.53       79.50      5.40 o
  -2  -8   8     4547.66     4752.15     58.72 o
  -1  -8   8       35.16       43.10      3.64 o
   0  -8   8     2669.10     2868.95     41.02 o
   1  -8   8        2.11        3.41      1.86 o
   2  -8   8     2439.37     2457.94     47.60 o
   3  -8   8        0.68        5.61      3.36 o
   4  -8   8     1652.37     1505.67     39.07 o
   5  -8   8        3.58        6.93      3.92 o
   6  -8   8     1643.55     1615.30     42.07 o
   7  -8   8        7.98       12.46      3.47 o
   8  -8   8     1057.77     1065.61     30.67 o
   9  -8   8        7.05        8.27      3.55 o
  10  -8   8      474.20      460.34     20.31 o
  11  -8   8        0.77        0.95      2.88 o
  12  -8   8      175.29      164.26     11.36 o
 -14  -7   8      848.77      862.38     28.85 o
 -13  -7   8        3.03       -0.48      2.81 o
 -12  -7   8      483.99      497.72     16.15 o
 -11  -7   8       14.94       10.27      3.11 o
 -10  -7   8     2281.61     2320.03     45.57 o
  -9  -7   8       12.26       11.92      2.80 o
  -8  -7   8      965.79     1017.89     17.96 o
  -7  -7   8       58.34       67.09      5.09 o
  -6  -7   8      468.42      520.28      9.82 o
  -5  -7   8       18.96       18.07      1.92 o
  -4  -7   8     2414.26     2445.53     29.78 o
  -3  -7   8      148.31      145.49      4.18 o
  -2  -7   8     5204.43     5247.16     53.07 o
  -1  -7   8      304.85      300.99      5.81 o
   0  -7   8     1690.85     1710.67     25.62 o
   1  -7   8       14.19       11.40      1.99 o
   2  -7   8     2035.85     1872.84     31.62 o
   3  -7   8        6.58        4.80      1.72 o
   4  -7   8     1687.01     1506.49     38.48 o
   5  -7   8        0.08        3.24      7.35 o
   6  -7   8     1060.18     1022.75     29.90 o
   7  -7   8        0.12       -0.05      2.03 o
   8  -7   8      630.23      605.29     23.83 o
   9  -7   8       17.10       17.63      4.18 o
  10  -7   8      395.64      398.15     18.18 o
  11  -7   8       23.51       21.17      4.80 o
  12  -7   8      637.95      644.78     25.83 o
  13  -7   8       63.22       62.25      7.23 o
 -15  -6   8        8.83       10.33      4.26 o
 -14  -6   8      851.79      891.73     29.05 o
 -13  -6   8        8.82        6.93      3.65 o
 -12  -6   8     2081.29     2098.00     43.28 o
 -11  -6   8       17.29       12.01      3.23 o
 -10  -6   8      619.48      608.67     14.77 o
  -9  -6   8        0.29       -0.46      1.77 o
  -8  -6   8      923.39      989.29     19.73 o
  -7  -6   8        5.10        2.36      1.35 o
  -6  -6   8       27.24       49.42      2.99 o
  -5  -6   8        2.43        3.80      1.04 o
  -4  -6   8    11702.50    11612.73    136.46 o
  -3  -6   8      212.12      212.85      5.09 o
  -2  -6   8     2411.16     2580.07     29.91 o
  -1  -6   8      109.06      110.47      3.06 o
   0  -6   8      231.89      243.08      4.78 o
   1  -6   8        6.04        4.52      1.42 o
   2  -6   8      570.64      493.21     10.81 o
   3  -6   8        7.79        6.91      1.75 o
   4  -6   8      554.00      481.76     12.74 o
   5  -6   8        9.86        8.96      2.30 o
   6  -6   8      618.53      617.42     30.11 o
   7  -6   8        0.65       -0.45      2.18 o
   8  -6   8      646.76      626.45     24.31 o
   9  -6   8       25.46       22.94      4.60 o
  10  -6   8      549.84      541.59     22.30 o
  11  -6   8       18.32       20.14      4.67 o
  12  -6   8      506.86      522.50     22.19 o
  13  -6   8       32.88       30.69      5.57 o
 -15  -5   8        1.84       -0.44      2.94 o
 -14  -5   8      614.92      644.86     23.14 o
 -13  -5   8       10.86        9.67      3.40 o
 -12  -5   8      320.46      320.64     12.08 o
 -11  -5   8        0.49       -1.06      1.66 o
 -10  -5   8      346.66      355.90     11.18 o
  -9  -5   8        0.63        3.48      3.15 o
  -8  -5   8      418.35      466.65     11.57 o
  -7  -5   8        4.31        6.46      2.73 o
  -6  -5   8     8482.95     8243.36     99.88 o
  -5  -5   8       11.24        7.45      1.50 o
  -4  -5   8     2334.80     2309.54     23.91 o
  -3  -5   8       20.10       22.82      1.46 o
  -2  -5   8     3626.34     3815.84     42.44 o
  -1  -5   8        0.04        0.93      0.77 o
   0  -5   8      499.78      520.76      7.88 o
   1  -5   8       90.63       97.95      3.08 o
   2  -5   8     6577.30     6781.31     87.50 o
   3  -5   8      106.69       97.77      3.95 o
   4  -5   8     1914.69     1953.74     33.69 o
   5  -5   8        8.24        7.05      1.80 o
   6  -5   8       73.68       80.52      5.00 o
   7  -5   8      103.30       88.47      5.93 o
   8  -5   8      930.32      880.39     24.99 o
   9  -5   8       66.15       56.10      5.11 o
  10  -5   8      449.06      427.76     15.06 o
  11  -5   8       17.04       15.47      3.57 o
  12  -5   8      698.80      735.85     28.70 o
  13  -5   8       12.78       13.97      4.71 o
 -15  -4   8       17.15       16.41      4.44 o
 -14  -4   8     1158.78     1189.74     34.60 o
 -13  -4   8       42.85       48.11      5.61 o
 -12  -4   8      373.34      386.65     13.20 o
 -11  -4   8        2.67       -1.06      2.15 o
 -10  -4   8      240.28      261.01      8.53 o
  -9  -4   8       29.53       32.32      3.31 o
  -8  -4   8      778.91      779.45     17.10 o
  -7  -4   8       28.38       40.50      3.57 o
  -6  -4   8      537.34      547.54      9.78 o
  -5  -4   8        6.56        8.50      1.67 o
  -4  -4   8     4852.87     4772.84     48.78 o
  -3  -4   8       29.50       35.38      1.68 o
  -2  -4   8      941.87      936.36     14.91 o
  -1  -4   8       22.68       26.58      1.69 o
   0  -4   8     9612.06    10094.62     89.32 o
   1  -4   8      409.87      407.01      5.95 o
   2  -4   8     4944.78     4848.04     54.23 o
   3  -4   8      181.01      176.81      5.87 o
   4  -4   8     3033.68     2790.70     54.06 o
   5  -4   8      106.86      101.00      4.54 o
   6  -4   8     2575.40     2513.94     60.70 o
   7  -4   8      336.02      304.87     11.59 o
   8  -4   8      514.63      448.50     15.33 o
   9  -4   8      121.49      113.39      9.11 o
  10  -4   8     1114.41     1058.63     29.42 o
  11  -4   8       37.96       38.29      4.95 o
  12  -4   8      343.43      351.47     17.97 o
  13  -4   8       46.97       45.01      7.43 o
 -15  -3   8        5.76        3.97      3.56 o
 -14  -3   8     1415.09     1488.63     40.57 o
 -13  -3   8        0.13       -1.00      2.43 o
 -12  -3   8      580.24      603.72     15.20 o
 -11  -3   8       30.42       29.34      3.74 o
 -10  -3   8      400.31      417.32     11.22 o
  -9  -3   8        9.03        7.32      2.91 o
  -8  -3   8     1506.23     1528.08     27.20 o
  -7  -3   8       22.56       22.00      2.56 o
  -6  -3   8      603.61      594.67     10.95 o
  -5  -3   8       26.15       18.25      2.43 o
  -4  -3   8      682.11      686.03      8.61 o
  -3  -3   8       31.91       32.36      1.59 o
  -2  -3   8     2236.55     2270.20     23.84 o
  -1  -3   8       79.42       73.61      2.18 o
   0  -3   8     2753.19     2559.40     25.57 o
   1  -3   8       74.53       70.17      2.13 o
   2  -3   8     6720.52     6169.07     68.16 o
   3  -3   8       12.51       13.58      1.58 o
   4  -3   8     1804.17     1717.21     27.44 o
   5  -3   8        1.08        1.16      1.21 o
   6  -3   8      114.91      106.76      5.92 o
   7  -3   8       40.82       34.84      3.45 o
   8  -3   8      991.55      907.01     25.85 o
   9  -3   8       21.78       22.42      3.98 o
  10  -3   8      871.47      848.41     25.23 o
  11  -3   8       35.97       40.05      6.35 o
  12  -3   8     1640.13     1706.74     57.35 o
  13  -3   8       65.83       81.72      9.12 o
 -15  -2   8        0.26       -0.28      2.78 o
 -14  -2   8     1409.90     1515.46     40.64 o
 -13  -2   8       66.98       55.76      5.87 o
 -12  -2   8      534.79      598.82     15.01 o
 -11  -2   8       99.70      106.68      7.09 o
 -10  -2   8     1017.34     1055.58     21.15 o
  -9  -2   8        6.32       12.92      3.81 o
  -8  -2   8     1722.35     1690.62     29.46 o
  -7  -2   8        0.12        2.12      0.93 o
  -6  -2   8     2350.02     2336.70     30.85 o
  -5  -2   8        0.17       -0.79      0.79 o
  -4  -2   8     1450.77     1327.09     14.55 o
  -3  -2   8       29.06       28.96      1.42 o
  -2  -2   8     2249.96     2075.15     20.92 o
  -1  -2   8       55.98       48.42      2.09 o
   0  -2   8     2587.41     2339.84     23.57 o
   1  -2   8       22.14       19.39      1.41 o
   2  -2   8     3194.10     3056.45     35.23 o
   3  -2   8      260.09      250.28      5.70 o
   4  -2   8      658.47      585.30     12.39 o
   5  -2   8       88.63       82.21      9.40 o
   6  -2   8       31.72       30.48      3.41 o
   7  -2   8        0.60        1.86      2.53 o
   8  -2   8      875.70      821.65     23.42 o
   9  -2   8        7.84        8.22      3.13 o
  10  -2   8     1255.44     1227.95     40.54 o
  11  -2   8       15.80       19.09      4.34 o
  12  -2   8      114.77      121.56     10.70 o
  13  -2   8        0.15        0.24      3.85 o
 -15  -1   8        4.31        3.88      3.32 o
 -14  -1   8      340.01      337.21     21.87 o
 -13  -1   8       32.72       29.91      4.35 o
 -12  -1   8      771.15      804.42     18.12 o
 -11  -1   8        3.22        5.49      2.07 o
 -10  -1   8     1771.14     1748.11     31.24 o
  -9  -1   8       47.55       52.33      6.43 o
  -8  -1   8     1236.43     1216.15     25.15 o
  -7  -1   8       12.74        9.64      2.19 o
  -6  -1   8     1461.94     1313.48     19.08 o
  -5  -1   8        7.30        4.82      1.15 o
  -4  -1   8      902.32      862.79     10.03 o
  -3  -1   8       61.09       59.16      1.82 o
  -2  -1   8     2762.65     2498.13     23.46 o
  -1  -1   8      180.67      167.35      4.04 o
   0  -1   8     5835.55     5653.39     53.57 o
   1  -1   8      116.23      107.65      2.54 o
   2  -1   8     2683.56     2520.37     26.75 o
   3  -1   8       58.71       60.01      3.04 o
   4  -1   8      996.18      905.55     21.05 o
   5  -1   8      265.29      264.41      9.03 o
   6  -1   8      898.45      903.53     24.97 o
   7  -1   8      130.39      134.50      6.41 o
   8  -1   8     1745.42     1690.61     35.98 o
   9  -1   8       43.75       47.30      3.81 o
  10  -1   8      423.18      421.55     19.23 o
  11  -1   8        0.90       -0.08      2.40 o
  12  -1   8        1.34        3.95      4.08 o
  13  -1   8       24.92       24.55      6.57 o
 -15   0   8        8.42        4.51      2.96 o
 -14   0   8      807.23      883.03     26.82 o
 -13   0   8        0.72       -0.77      2.05 o
 -12   0   8      360.63      381.17     12.38 o
 -11   0   8      149.33      147.46      6.61 o
 -10   0   8      458.59      473.68     12.01 o
  -9   0   8      270.45      284.07     13.70 o
  -8   0   8     3914.61     3607.26     56.81 o
  -7   0   8       66.14       67.67      4.46 o
  -6   0   8      602.25      659.55     12.27 o
  -5   0   8       25.39       27.38      2.23 o
  -4   0   8     2173.93     2150.60     24.63 o
  -3   0   8        6.81        4.02      0.84 o
  -2   0   8     1072.94     1056.59     10.02 o
  -1   0   8      196.22      178.64      3.85 o
   0   0   8     3611.07     3417.57     30.99 o
   1   0   8      201.43      202.30      3.35 o
   2   0   8     4549.38     4370.99     46.05 o
   3   0   8      586.69      580.16      9.36 o
   4   0   8     2590.32     2521.14     34.44 o
   5   0   8      955.56      925.14     22.27 o
   6   0   8     1475.19     1386.75     30.89 o
   7   0   8      562.20      541.46     21.36 o
   8   0   8     1425.58     1369.28     30.76 o
   9   0   8      214.39      225.38      8.71 o
  10   0   8      100.43      111.15      9.12 o
  11   0   8      105.22      105.21     10.48 o
  12   0   8      627.51      639.74     29.01 o
  13   0   8       54.64       53.85      8.90 o
 -15   1   8        6.46        8.41      3.07 o
 -14   1   8      266.75      288.25     19.35 o
 -13   1   8        8.60        5.19      2.71 o
 -12   1   8      710.78      751.42     18.98 o
 -11   1   8      195.88      185.25      7.32 o
 -10   1   8     1982.02     1912.57     33.59 o
  -9   1   8      314.87      315.87     17.22 o
  -8   1   8     1934.48     1996.92     31.21 o
  -7   1   8      132.09      149.07      5.42 o
  -6   1   8     2177.81     2154.86     29.15 o
  -5   1   8      117.55      117.47      3.70 o
  -4   1   8      798.42      793.10     10.26 o
  -3   1   8       31.13       28.54      1.51 o
  -2   1   8     8918.62     8500.24     75.94 o
  -1   1   8      139.14      131.33      3.01 o
   0   1   8      971.57      957.69     10.72 o
   1   1   8       54.41       57.53      2.10 o
   2   1   8     1813.55     1673.62     20.49 o
   3   1   8      226.01      240.67      5.87 o
   4   1   8     1348.11     1321.01     19.93 o
   5   1   8      334.28      340.65      9.46 o
   6   1   8     1681.92     1588.49     35.26 o
   7   1   8      169.49      197.01      8.23 o
   8   1   8     1988.80     1871.06     47.11 o
   9   1   8      150.72      150.82      7.57 o
  10   1   8      675.92      674.56     17.96 o
  11   1   8       44.85       47.17      8.48 o
  12   1   8      145.91      132.55     12.50 o
  13   1   8       46.39       32.74      7.49 o
 -15   2   8        0.02       -2.15      2.15 o
 -14   2   8      308.16      310.51     11.92 o
 -13   2   8       11.87        8.53      2.87 o
 -12   2   8      230.16      238.37      8.56 o
 -11   2   8       53.44       48.97      4.04 o
 -10   2   8      795.89      776.66     16.58 o
  -9   2   8       23.18       26.88      3.81 o
  -8   2   8     2148.83     2085.47     31.84 o
  -7   2   8      105.96       96.56      4.24 o
  -6   2   8     1817.81     1752.83     24.99 o
  -5   2   8       25.41       26.14      1.86 o
  -4   2   8     4175.83     4018.95     44.38 o
  -3   2   8      404.73      379.76      6.89 o
  -2   2   8      623.25      619.18      8.00 o
  -1   2   8      174.96      189.92      3.49 o
   0   2   8      929.51      901.38     10.39 o
   1   2   8      139.96      152.09      3.55 o
   2   2   8     1731.00     1737.05     22.92 o
   3   2   8      177.50      184.63      5.30 o
   4   2   8     2829.80     2620.76     36.43 o
   5   2   8       60.77       64.74      4.31 o
   6   2   8     1168.19     1140.62     26.31 o
   7   2   8       48.79       43.62      5.70 o
   8   2   8     1228.44     1208.42     29.17 o
   9   2   8        8.34        9.81      3.03 o
  10   2   8      359.37      378.90     13.07 o
  11   2   8        5.01        2.18      3.69 o
  12   2   8      195.24      203.43     15.89 o
 -14   3   8      383.64      395.52     13.63 o
 -13   3   8        0.19       -0.67      2.09 o
 -12   3   8      139.54      133.40      6.52 o
 -11   3   8        0.51        0.65      2.01 o
 -10   3   8      232.35      233.58     11.88 o
  -9   3   8       11.33        2.70      1.99 o
  -8   3   8     1670.02     1577.36     22.75 o
  -7   3   8        7.93       10.21      1.65 o
  -6   3   8      264.23      252.61      6.39 o
  -5   3   8        0.68        0.40      0.92 o
  -4   3   8      387.65      402.43      7.09 o
  -3   3   8        5.14        2.99      1.04 o
  -2   3   8        2.56        9.27      1.87 o
  -1   3   8      480.86      491.49      7.62 o
   0   3   8      490.96      500.26      7.34 o
   1   3   8      174.74      192.95      4.55 o
   2   3   8     2833.95     2634.94     41.57 o
   3   3   8      416.96      384.87      7.30 o
   4   3   8     1217.61     1189.82     19.17 o
   5   3   8       61.72       66.00      4.70 o
   6   3   8     1291.04     1252.78     25.58 o
   7   3   8       73.81       90.29      8.51 o
   8   3   8     1214.04     1187.33     25.09 o
   9   3   8       72.87       82.23      6.27 o
  10   3   8      178.70      172.14     14.65 o
  11   3   8        1.91        1.22      3.76 o
  12   3   8       80.84       87.92     11.11 o
 -14   4   8      323.19      319.03      9.91 o
 -13   4   8       15.62       11.34      3.57 o
 -12   4   8      225.53      224.69      7.87 o
 -11   4   8        9.13        6.85      2.43 o
 -10   4   8     1306.10     1254.33     20.85 o
  -9   4   8       66.11       60.11      4.11 o
  -8   4   8     1476.43     1426.96     23.55 o
  -7   4   8        5.73        6.27      1.54 o
  -6   4   8      228.56      216.89      6.15 o
  -5   4   8       69.75       68.38      3.62 o
  -4   4   8       71.66       59.92      3.32 o
  -3   4   8      192.25      180.11      4.93 o
  -2   4   8     2060.95     1939.27     23.60 o
  -1   4   8       67.03       69.32      2.93 o
   0   4   8      549.10      534.55      9.49 o
   1   4   8       33.43       28.98      2.89 o
   2   4   8     1541.64     1507.56     22.69 o
   3   4   8        9.15       10.08      1.53 o
   4   4   8      167.96      205.87      6.67 o
   5   4   8      154.55      157.07      5.93 o
   6   4   8      844.50      836.70     18.51 o
   7   4   8      346.35      348.73     12.67 o
   8   4   8     1443.10     1394.72     28.97 o
   9   4   8       75.95       94.53      8.27 o
  10   4   8      175.71      174.33     10.81 o
  11   4   8       95.48       93.60     11.33 o
  12   4   8      301.73      297.72     20.38 o
 -14   5   8      298.64      299.66     13.07 o
 -13   5   8       10.80        3.28      2.67 o
 -12   5   8      229.02      230.80     11.77 o
 -11   5   8       61.77       60.09      5.30 o
 -10   5   8     1104.14     1116.31     22.98 o
  -9   5   8      241.44      244.04      8.13 o
  -8   5   8     1866.75     1806.39     29.84 o
  -7   5   8       52.00       48.57      3.34 o
  -6   5   8     1206.77     1158.76     18.52 o
  -5   5   8       45.93       42.48      3.94 o
  -4   5   8     5071.18     4884.29     72.72 o
  -3   5   8      714.66      683.85     11.58 o
  -2   5   8     1857.08     1772.78     22.12 o
  -1   5   8      176.80      170.97      5.21 o
   0   5   8     2044.75     2015.99     36.81 o
   1   5   8        8.23        3.71      1.99 o
   2   5   8      146.65      188.32      9.26 o
   3   5   8       41.90       42.40      3.50 o
   4   5   8     1256.85     1233.64     22.47 o
   5   5   8       74.93       80.81      5.09 o
   6   5   8      936.49      942.75     18.78 o
   7   5   8      151.25      160.16      7.47 o
   8   5   8      449.10      429.77     13.33 o
   9   5   8      121.34      122.44     10.24 o
  10   5   8      585.22      583.24     22.14 o
  11   5   8       86.00       70.58     11.41 o
 -13   6   8       10.83        9.13      3.02 o
 -12   6   8      169.91      167.16      7.84 o
 -11   6   8       39.11       34.40      5.04 o
 -10   6   8     1142.34     1149.41     23.76 o
  -9   6   8      123.40      120.86      6.56 o
  -8   6   8     1284.71     1232.43     25.16 o
  -7   6   8       38.96       36.90      4.08 o
  -6   6   8     1039.28      979.69     20.64 o
  -5   6   8      281.09      275.53      8.38 o
  -4   6   8     2994.74     2943.24     40.85 o
  -3   6   8      839.95      822.79     14.55 o
  -2   6   8     3539.57     3393.94     42.09 o
  -1   6   8      152.50      160.53      6.28 o
   0   6   8      890.29      997.05     19.41 o
   1   6   8       32.80       34.33      3.89 o
   2   6   8     1550.60     1530.30     28.47 o
   3   6   8      287.19      296.69      8.69 o
   4   6   8      292.55      334.11     11.88 o
   5   6   8      139.95      161.61      6.22 o
   6   6   8      929.59      930.77     19.02 o
   7   6   8      161.14      160.46      6.82 o
   8   6   8     1359.13     1347.52     33.84 o
   9   6   8       79.57       86.39      7.14 o
  10   6   8      227.84      202.70     15.11 o
 -13   7   8       29.83       31.32      5.13 o
 -12   7   8      328.58      333.11     12.77 o
 -11   7   8       55.39       52.27      5.84 o
 -10   7   8      293.57      288.80     11.44 o
  -9   7   8       13.86        9.33      3.27 o
  -8   7   8      160.33      144.05      8.06 o
  -7   7   8       14.31       11.62      2.99 o
  -6   7   8      479.44      474.45     12.94 o
  -5   7   8      204.52      198.10      7.87 o
  -4   7   8      946.22      893.81     15.96 o
  -3   7   8      440.57      437.02      9.85 o
  -2   7   8      786.33      765.76     19.43 o
  -1   7   8       55.35       51.91      4.03 o
   0   7   8      499.78      516.01     12.39 o
   1   7   8      155.86      153.65      7.23 o
   2   7   8      749.67      752.94     18.47 o
   3   7   8      177.34      201.26     12.74 o
   4   7   8     1102.77     1103.84     27.33 o
   5   7   8      271.23      280.11     11.29 o
   6   7   8     1028.07     1013.11     26.24 o
   7   7   8      221.11      254.48     16.23 o
   8   7   8      380.95      369.24     11.96 o
   9   7   8       56.73       55.81      8.04 o
  10   7   8      236.48      244.54     14.49 o
 -12   8   8      325.65      336.40     13.17 o
 -11   8   8        3.40       -0.14      2.65 o
 -10   8   8       75.53       65.11      6.10 o
  -9   8   8        6.83        2.12      2.73 o
  -8   8   8       82.67       76.36      6.44 o
  -7   8   8       37.25       27.47      4.26 o
  -6   8   8      247.55      235.06      9.10 o
  -5   8   8      135.20      122.78      6.57 o
  -4   8   8      383.47      367.90     11.79 o
  -3   8   8      269.96      259.27      8.02 o
  -2   8   8      701.38      674.72     18.36 o
  -1   8   8        9.84        8.44      2.70 o
   0   8   8      491.46      510.77     14.28 o
   1   8   8      181.80      185.87      7.20 o
   2   8   8      436.92      437.42     13.29 o
   3   8   8      232.99      232.80     12.61 o
   4   8   8      771.31      799.49     30.37 o
   5   8   8      107.41      125.36     15.65 o
   6   8   8      355.18      364.08     13.74 o
   7   8   8       63.15       89.49     11.12 o
   8   8   8      354.48      367.43     16.78 o
   9   8   8       84.14       92.66      8.94 o
 -11   9   8       11.06        7.85      3.64 o
 -10   9   8      200.21      194.21      9.88 o
  -9   9   8       21.72       23.20      5.50 o
  -8   9   8      402.86      394.19     14.05 o
  -7   9   8       33.01       30.99      5.18 o
  -6   9   8      161.22      161.37     16.19 o
  -5   9   8      321.42      314.64     12.13 o
  -4   9   8     1156.09     1195.21     24.10 o
  -3   9   8      220.12      212.57      9.91 o
  -2   9   8      675.17      658.58     18.60 o
  -1   9   8      177.86      188.58     11.77 o
   0   9   8      792.98      828.69     17.82 o
   1   9   8       34.24       34.24      4.43 o
   2   9   8      355.49      341.36     11.70 o
   3   9   8      118.93      123.36      8.34 o
   4   9   8      307.15      321.04     14.69 o
   5   9   8       85.66       97.47      9.64 o
   6   9   8      123.73      107.17      8.99 o
   7   9   8       91.86       97.91      7.60 o
   8   9   8      193.94      201.17     19.09 o
 -10  10   8       73.23       71.67      7.11 o
  -9  10   8       54.61       48.51      6.02 o
  -8  10   8      198.75      181.17      9.69 o
  -7  10   8       97.99       89.31      7.40 o
  -6  10   8      952.63      963.19     33.33 o
  -5  10   8      193.84      191.80      9.25 o
  -4  10   8      641.05      658.66     16.41 o
  -3  10   8      101.16      106.36      7.74 o
  -2  10   8     1301.63     1285.85     30.34 o
  -1  10   8        9.34       10.64      4.47 o
   0  10   8        3.64        9.67      4.06 o
   1  10   8      112.95      115.21      6.96 o
   2  10   8      972.94      963.78     23.72 o
   3  10   8      160.05      167.47     11.01 o
   4  10   8      259.15      231.33     12.93 o
   5  10   8      111.77      125.42      9.97 o
   6  10   8       61.57       85.78      8.45 o
   7  10   8       15.06        4.13      9.25 o
  -8  11   8      600.99      586.22     18.87 o
  -7  11   8      128.68      113.47      8.38 o
  -6  11   8      250.15      236.04     11.26 o
  -5  11   8       53.30       42.28      4.91 o
  -4  11   8      371.93      373.41     14.06 o
  -3  11   8       37.55       35.73      5.22 o
  -2  11   8       81.59       78.26      8.69 o
  -1  11   8        9.90       10.99      3.64 o
   0  11   8     1559.18     1656.78     52.21 o
   1  11   8      220.72      230.57     13.16 o
   2  11   8      482.62      520.15     15.53 o
   3  11   8      171.18      152.99     10.46 o
   4  11   8      255.37      250.76     26.93 o
   5  11   8       23.76       16.38      5.33 o
  -6  12   8      122.58      109.88      8.34 o
  -5  12   8       18.00       20.38      5.71 o
  -4  12   8      138.30      140.63      8.88 o
  -3  12   8       41.14       38.50      5.51 o
  -2  12   8      982.81     1032.63     52.66 o
  -1  12   8      414.72      441.64     27.12 o
   0  12   8      448.81      468.43     16.52 o
   1  12   8       94.85       89.97     12.90 o
   2  12   8      647.64      674.71     24.07 o
   3  12   8      204.49      189.51     11.52 o
  -2  13   8      531.94      558.79     34.32 o
  -4 -17   9      140.71      117.69     12.49 o
  -3 -17   9       19.13       21.79      6.72 o
  -2 -17   9      570.01      566.40     28.54 o
  -1 -17   9       12.23       23.81      6.14 o
   0 -17   9      448.69      434.86     25.17 o
   1 -17   9       18.88        8.81      6.63 o
   2 -17   9      859.18      895.42     40.44 o
   3 -17   9       33.03       32.34      9.40 o
   4 -17   9     1183.22     1203.07     51.36 o
  -6 -16   9      166.30      137.06     12.23 o
  -5 -16   9        6.17        4.31      2.63 o
  -4 -16   9      209.45      206.77     15.41 o
  -3 -16   9       24.02       23.32      7.00 o
  -2 -16   9      651.92      668.74     31.73 o
  -1 -16   9       43.25       51.27      9.22 o
   0 -16   9      661.89      628.50     31.09 o
   1 -16   9      203.44      217.29     16.79 o
   2 -16   9      793.86      822.21     36.59 o
   3 -16   9       96.68       97.90     12.46 o
   4 -16   9     1009.45      979.20     43.59 o
   5 -16   9       13.07       14.81      6.74 o
   6 -16   9      684.75      619.20     31.99 o
  -8 -15   9      966.40      843.23     36.87 o
  -7 -15   9        1.32       -2.63      4.60 o
  -6 -15   9       69.86       50.03      8.92 o
  -5 -15   9       51.53       53.35      6.04 o
  -4 -15   9      517.83      527.14     16.99 o
  -3 -15   9        4.51        7.44      5.16 o
  -2 -15   9      815.08      803.87     35.43 o
  -1 -15   9       35.63       25.17      6.84 o
   0 -15   9      314.69      311.04     20.14 o
   1 -15   9       14.45       20.03      6.47 o
   2 -15   9      280.29      303.20     20.96 o
   3 -15   9        0.04       -0.13      3.90 o
   4 -15   9      477.41      470.06     26.55 o
   5 -15   9        6.97        2.33      4.83 o
   6 -15   9      155.61      132.92     13.82 o
   7 -15   9        4.63        3.22      4.64 o
  -9 -14   9       67.92       61.15      7.53 o
  -8 -14   9      620.85      557.96     27.37 o
  -7 -14   9       89.71       82.99     10.01 o
  -6 -14   9     2442.70     2238.60     75.84 o
  -5 -14   9       34.50       32.78      4.79 o
  -4 -14   9      630.56      644.58     19.72 o
  -3 -14   9       39.86       48.00      5.89 o
  -2 -14   9      902.93      908.93     38.14 o
  -1 -14   9        3.99       13.66      5.48 o
   0 -14   9       47.08       79.56     11.38 o
   1 -14   9        2.52       10.22      3.56 o
   2 -14   9      443.63      499.91     26.79 o
   3 -14   9       23.04       29.69      7.50 o
   4 -14   9      792.00      836.49     37.15 o
   5 -14   9        8.19        6.03      4.92 o
   6 -14   9      266.95      282.12     19.09 o
   7 -14   9        1.12        6.37      4.81 o
   8 -14   9      485.43      495.79     25.88 o
 -10 -13   9     1056.35     1014.82     31.79 o
  -9 -13   9       26.53       30.70      7.16 o
  -8 -13   9     2239.45     2070.19     90.64 o
  -7 -13   9       64.88       52.48      9.16 o
  -6 -13   9      530.75      509.70     17.76 o
  -5 -13   9       63.80       58.27      5.05 o
  -4 -13   9     1100.35     1076.04     25.07 o
  -3 -13   9        9.76       14.12      6.31 o
  -2 -13   9      557.27      553.45     33.17 o
  -1 -13   9        7.31       15.04      4.01 o
   0 -13   9     1229.05     1223.54     85.66 o
   1 -13   9        1.05        4.11      4.58 o
   2 -13   9      685.53      771.10     33.99 o
   3 -13   9        2.93        3.98      4.44 o
   4 -13   9      923.63     1018.50     41.63 o
   5 -13   9        7.62       10.80      5.18 o
   6 -13   9     2188.68     2220.28     75.73 o
   7 -13   9        0.77        1.72      3.60 o
   8 -13   9      638.88      643.30     29.76 o
   9 -13   9        7.61       -1.94      3.66 o
 -11 -12   9       14.70        2.77      3.90 o
 -10 -12   9      311.69      273.91     17.99 o
  -9 -12   9       12.04       10.14      3.85 o
  -8 -12   9     1548.59     1506.50     40.54 o
  -7 -12   9        7.71        2.78      3.20 o
  -6 -12   9     1040.66     1034.98     23.71 o
  -5 -12   9       24.44       27.40      4.12 o
  -4 -12   9      804.47      805.51     20.40 o
  -3 -12   9        2.07        1.99      2.65 o
  -2 -12   9     1385.83     1398.43     59.39 o
  -1 -12   9        0.51        3.33      2.46 o
   0 -12   9      242.16      240.96      9.72 o
   1 -12   9        2.34        2.99      1.91 o
   2 -12   9     1239.85     1282.03     86.30 o
   3 -12   9        0.70       -1.97      4.19 o
   4 -12   9     3011.74     3328.24    105.75 o
   5 -12   9        5.98        2.59      3.57 o
   6 -12   9      878.70      900.83     36.79 o
   7 -12   9        0.01        1.11      3.40 o
   8 -12   9      646.59      643.12     28.91 o
   9 -12   9        3.67        0.69      3.71 o
  10 -12   9      155.72      142.38     12.53 o
 -12 -11   9      220.69      184.82     12.53 o
 -11 -11   9        3.29        2.28      2.82 o
 -10 -11   9      466.91      445.14     14.80 o
  -9 -11   9        3.81        1.05      3.93 o
  -8 -11   9      496.50      500.69     19.37 o
  -7 -11   9       20.08       25.96      3.43 o
  -6 -11   9     1525.20     1544.57     44.50 o
  -5 -11   9        9.43        9.12      2.88 o
  -4 -11   9     2257.74     2224.02     46.96 o
  -3 -11   9       59.40       47.20      4.36 o
  -2 -11   9     2267.43     2320.83     71.05 o
  -1 -11   9        5.69       10.64      2.36 o
   0 -11   9     1145.59     1158.53     32.03 o
   1 -11   9        0.59       -0.10      2.98 o
   2 -11   9     1066.12     1124.23     41.62 o
   3 -11   9        0.69       -1.62      2.00 o
   4 -11   9     1042.90     1076.77     32.34 o
   5 -11   9        1.16        2.07      2.74 o
   6 -11   9      282.79      257.92     16.05 o
   7 -11   9        7.65        3.44      3.57 o
   8 -11   9      185.30      165.29     12.68 o
   9 -11   9        8.03        4.98      4.08 o
  10 -11   9     1413.17     1339.10     48.45 o
  11 -11   9       47.20       47.38      7.78 o
 -13 -10   9        6.96        4.20      3.82 o
 -12 -10   9      121.27      108.19     10.98 o
 -11 -10   9        2.17        0.81      2.78 o
 -10 -10   9      306.31      304.43     10.16 o
  -9 -10   9       19.00       16.62      3.67 o
  -8 -10   9      786.51      789.94     19.23 o
  -7 -10   9       23.97       16.87      2.72 o
  -6 -10   9     2568.31     2616.34     38.22 o
  -5 -10   9       29.29       25.44      2.96 o
  -4 -10   9     1855.90     1840.83     37.42 o
  -3 -10   9       57.73       60.30      6.15 o
  -2 -10   9     1715.17     1790.37     42.16 o
  -1 -10   9        5.63        4.75      1.94 o
   0 -10   9     2060.09     2043.90     36.17 o
   1 -10   9        2.35        3.13      1.98 o
   2 -10   9     2025.05     2082.50     58.17 o
   3 -10   9        0.11        2.35      2.06 o
   4 -10   9      692.72      719.26     34.80 o
   5 -10   9        1.98       -1.46      1.96 o
   6 -10   9      217.49      186.39     10.70 o
   7 -10   9        3.62        1.55      2.91 o
   8 -10   9      945.34      919.92     35.55 o
   9 -10   9       10.76       11.16      4.65 o
  10 -10   9      931.05      913.72     35.65 o
  11 -10   9       51.39       44.81      7.39 o
 -13  -9   9        8.50        6.78      3.94 o
 -12  -9   9      483.25      488.57     19.98 o
 -11  -9   9        1.74       -1.22      2.54 o
 -10  -9   9       13.07        8.55      3.38 o
  -9  -9   9        3.10        7.15      2.15 o
  -8  -9   9     2049.29     2180.97     33.76 o
  -7  -9   9       30.93       28.44      4.47 o
  -6  -9   9      703.52      771.58     13.92 o
  -5  -9   9       49.35       52.70      3.57 o
  -4  -9   9      752.05      788.57     25.91 o
  -3  -9   9       51.05       52.50      3.61 o
  -2  -9   9      272.62      274.38      9.41 o
  -1  -9   9       39.06       40.42      4.70 o
   0  -9   9     1607.45     1650.91     31.46 o
   1  -9   9        0.54        3.88      1.62 o
   2  -9   9      823.33      873.08     25.96 o
   3  -9   9        2.29        5.31      3.52 o
   4  -9   9      711.86      754.01     23.70 o
   5  -9   9        5.18        4.56      4.07 o
   6  -9   9      766.68      764.00     24.39 o
   7  -9   9        1.41        0.77      2.47 o
   8  -9   9     1284.97     1303.11     42.03 o
   9  -9   9        3.72        4.71      3.46 o
  10  -9   9      522.02      522.09     23.61 o
  11  -9   9       12.15       15.46      4.86 o
  12  -9   9      250.13      256.66     15.25 o
 -14  -8   9      236.86      239.15     13.90 o
 -13  -8   9        7.20        5.93      3.60 o
 -12  -8   9      383.02      405.16     17.47 o
 -11  -8   9        0.82       -0.60      2.44 o
 -10  -8   9     1884.80     1935.59     39.76 o
  -9  -8   9       80.78       84.43      5.21 o
  -8  -8   9     1233.16     1229.15     21.13 o
  -7  -8   9       72.06       68.69      3.91 o
  -6  -8   9     1229.45     1275.40     20.76 o
  -5  -8   9       12.12       12.33      1.88 o
  -4  -8   9      690.03      639.75     15.75 o
  -3  -8   9       45.02       41.83      3.28 o
  -2  -8   9     5368.85     5554.50     75.11 o
  -1  -8   9       56.08       48.16      2.67 o
   0  -8   9     1446.07     1549.27     23.90 o
   1  -8   9        5.09        3.90      1.54 o
   2  -8   9      112.46      179.82      6.27 o
   3  -8   9        2.68        2.91      2.01 o
   4  -8   9       13.23       21.09      3.73 o
   5  -8   9        3.78        2.05      2.56 o
   6  -8   9      230.08      223.37     10.71 o
   7  -8   9        0.60        0.18      2.30 o
   8  -8   9     1016.11      990.93     36.39 o
   9  -8   9        7.70       -0.76      2.72 o
  10  -8   9      908.27      932.58     35.18 o
  11  -8   9       10.07        5.91      3.99 o
  12  -8   9      346.15      352.62     18.03 o
 -14  -7   9      510.43      555.11     21.81 o
 -13  -7   9        0.00       -2.09      2.49 o
 -12  -7   9      621.85      635.08     18.76 o
 -11  -7   9        1.07        1.74      2.49 o
 -10  -7   9      877.76      865.91     19.24 o
  -9  -7   9       34.60       27.86      3.42 o
  -8  -7   9     1619.69     1583.96     25.58 o
  -7  -7   9        3.80        7.24      1.93 o
  -6  -7   9      384.99      420.98      9.12 o
  -5  -7   9       22.42       25.87      2.47 o
  -4  -7   9     7986.09     7918.86     94.56 o
  -3  -7   9       63.74       69.86      4.00 o
  -2  -7   9     7296.60     7237.25    157.94 o
  -1  -7   9        1.63        0.58      1.28 o
   0  -7   9     3982.11     4137.02     57.47 o
   1  -7   9       12.66       14.30      2.75 o
   2  -7   9      112.25      145.00      6.47 o
   3  -7   9        8.95       11.51      2.80 o
   4  -7   9     1710.14     1586.61     50.43 o
   5  -7   9       32.07       38.58      7.87 o
   6  -7   9     1167.43     1104.08     30.83 o
   7  -7   9        7.78        6.11      2.77 o
   8  -7   9      318.30      314.68     16.16 o
   9  -7   9       21.10       17.95      4.56 o
  10  -7   9      529.77      540.83     23.41 o
  11  -7   9       10.45        9.75      4.01 o
  12  -7   9      274.58      298.69     16.27 o
 -14  -6   9      203.88      212.22     12.60 o
 -13  -6   9        0.10       -1.25      2.58 o
 -12  -6   9     1218.36     1255.73     29.44 o
 -11  -6   9        2.81        3.10      2.53 o
 -10  -6   9      598.45      581.22     14.42 o
  -9  -6   9        0.30       -1.88      1.88 o
  -8  -6   9     1094.57     1063.81     18.54 o
  -7  -6   9       98.81       81.74      5.14 o
  -6  -6   9     1472.20     1482.89     21.58 o
  -5  -6   9      117.25      110.64      4.90 o
  -4  -6   9     4381.36     4417.91     50.95 o
  -3  -6   9       13.39       13.86      1.58 o
  -2  -6   9    12058.16    12058.94    127.20 o
  -1  -6   9      100.18       98.17      3.43 o
   0  -6   9     2483.82     2435.02     32.79 o
   1  -6   9       25.71       28.59      2.54 o
   2  -6   9     4979.49     5023.36     70.93 o
   3  -6   9       67.65       61.51      4.19 o
   4  -6   9     4118.74     3857.99     75.47 o
   5  -6   9       93.00       99.37      5.48 o
   6  -6   9     1523.63     1373.60     37.10 o
   7  -6   9       16.47       19.82      4.86 o
   8  -6   9     1457.34     1353.71     48.44 o
   9  -6   9       40.12       44.03      6.67 o
  10  -6   9      363.62      342.83     17.19 o
  11  -6   9       19.04       16.28      4.76 o
  12  -6   9      307.16      323.10     17.23 o
  13  -6   9       13.16       12.08      4.62 o
 -15  -5   9        9.13        2.49      3.55 o
 -14  -5   9      689.42      735.44     25.19 o
 -13  -5   9        4.54        6.18      3.30 o
 -12  -5   9     1036.92     1090.86     26.25 o
 -11  -5   9        0.54        0.79      1.98 o
 -10  -5   9      854.17      869.92     18.87 o
  -9  -5   9        2.52       13.01      5.12 o
  -8  -5   9      679.33      681.32     15.12 o
  -7  -5   9       77.97       72.77      5.62 o
  -6  -5   9     1014.34     1101.64     16.86 o
  -5  -5   9       40.54       40.38      2.38 o
  -4  -5   9      490.71      497.76      8.25 o
  -3  -5   9       39.71       40.75      1.92 o
  -2  -5   9     3099.12     2976.84     32.03 o
  -1  -5   9       57.43       54.23      2.34 o
   0  -5   9     1032.83     1031.95     14.49 o
   1  -5   9        2.82        3.70      1.60 o
   2  -5   9     2838.53     2738.11     37.77 o
   3  -5   9       66.19       60.40      4.08 o
   4  -5   9     3718.76     3375.02     59.16 o
   5  -5   9       66.74       64.68      5.89 o
   6  -5   9     1240.26     1118.49     30.86 o
   7  -5   9        5.92       10.26      4.90 o
   8  -5   9      661.80      625.99     20.08 o
   9  -5   9       16.69       12.95      3.43 o
  10  -5   9      450.41      431.76     15.86 o
  11  -5   9       29.99       24.71      5.74 o
  12  -5   9      367.19      377.08     19.24 o
  13  -5   9       30.88       25.49      6.04 o
 -15  -4   9        6.02        6.81      3.70 o
 -14  -4   9      942.67     1028.22     31.40 o
 -13  -4   9        4.43        1.36      2.92 o
 -12  -4   9     1542.93     1587.91     35.48 o
 -11  -4   9       13.92       11.67      2.96 o
 -10  -4   9      519.06      558.10     13.78 o
  -9  -4   9        1.72       -0.48      2.52 o
  -8  -4   9      448.06      484.62     11.87 o
  -7  -4   9       12.48       12.68      1.97 o
  -6  -4   9      284.75      355.70      8.00 o
  -5  -4   9        1.03        0.86      0.91 o
  -4  -4   9     2413.30     2455.25     29.67 o
  -3  -4   9        2.47        4.31      1.02 o
  -2  -4   9      834.00      833.31     10.98 o
  -1  -4   9        4.13        4.56      0.94 o
   0  -4   9      374.62      411.26      6.58 o
   1  -4   9        0.51       -0.28      0.70 o
   2  -4   9      305.99      289.40      6.61 o
   3  -4   9      287.02      269.71      7.16 o
   4  -4   9     1852.06     1765.54     28.71 o
   5  -4   9       55.55       48.70      3.67 o
   6  -4   9      563.84      552.25     14.82 o
   7  -4   9        2.88        3.63      3.95 o
   8  -4   9      110.68      113.61      7.30 o
   9  -4   9       37.07       32.77      4.92 o
  10  -4   9      549.83      533.49     26.90 o
  11  -4   9       29.08       23.01      5.89 o
  12  -4   9      598.95      611.47     26.67 o
  13  -4   9       71.69       70.97      9.13 o
 -15  -3   9        3.14        5.27      3.32 o
 -14  -3   9      509.08      541.20     20.07 o
 -13  -3   9      110.47      114.02      7.51 o
 -12  -3   9      387.76      392.29     13.23 o
 -11  -3   9       86.52       88.53      5.44 o
 -10  -3   9      593.67      623.96     14.81 o
  -9  -3   9       11.17        9.06      2.79 o
  -8  -3   9     2812.20     2695.70     44.28 o
  -7  -3   9       12.95       19.75      2.66 o
  -6  -3   9     1005.71     1107.48     16.70 o
  -5  -3   9        9.64       16.90      1.84 o
  -4  -3   9     1694.07     1500.86     19.19 o
  -3  -3   9       35.05       32.90      2.23 o
  -2  -3   9     1711.85     1681.03     18.73 o
  -1  -3   9       27.39       35.64      2.39 o
   0  -3   9      850.83      800.84     10.69 o
   1  -3   9      284.67      277.92      5.27 o
   2  -3   9     4352.95     4195.67     55.73 o
   3  -3   9      907.07      846.18     13.88 o
   4  -3   9     1465.04     1375.33     25.33 o
   5  -3   9      142.21      133.85      6.23 o
   6  -3   9      155.13      155.30      6.83 o
   7  -3   9       50.53       50.00      4.24 o
   8  -3   9      805.60      781.24     24.02 o
   9  -3   9      141.06      134.21      8.30 o
  10  -3   9      629.17      606.10     20.55 o
  11  -3   9       71.93       65.96      8.40 o
  12  -3   9      776.99      831.70     33.76 o
  13  -3   9        9.21        9.15      4.89 o
 -15  -2   9        3.17       -1.22      2.72 o
 -14  -2   9      365.76      375.34     15.85 o
 -13  -2   9      100.20      103.00      9.20 o
 -12  -2   9     1352.95     1404.57     30.69 o
 -11  -2   9       26.87       27.20      3.58 o
 -10  -2   9     1283.16     1286.13     24.75 o
  -9  -2   9        8.31       15.35      2.64 o
  -8  -2   9     1058.83     1066.20     22.88 o
  -7  -2   9       35.98       42.37      3.94 o
  -6  -2   9     2554.40     2271.49     28.30 o
  -5  -2   9       32.74       33.94      2.19 o
  -4  -2   9      976.86      844.90     10.69 o
  -3  -2   9       39.72       41.51      1.76 o
  -2  -2   9     2585.40     2497.95     23.67 o
  -1  -2   9       28.71       32.89      2.06 o
   0  -2   9     1541.24     1497.06     16.86 o
   1  -2   9      461.47      441.67      7.21 o
   2  -2   9     3412.93     3211.03     43.58 o
   3  -2   9      527.11      504.19      9.50 o
   4  -2   9     4223.75     3825.71     72.77 o
   5  -2   9       50.64       42.49      6.11 o
   6  -2   9     2232.62     2117.38     51.32 o
   7  -2   9       95.72      101.04      5.69 o
   8  -2   9      815.75      778.70     19.46 o
   9  -2   9      126.63      124.37      8.10 o
  10  -2   9      455.80      454.26     17.32 o
  11  -2   9       12.39        6.40      4.21 o
  12  -2   9        3.46        2.69      3.82 o
  13  -2   9       10.80        9.68      5.01 o
 -15  -1   9        0.01       -0.15      2.84 o
 -14  -1   9      774.92      779.64     25.03 o
 -13  -1   9       24.95       24.21      4.04 o
 -12  -1   9     1295.13     1357.80     29.77 o
 -11  -1   9       41.16       35.36      3.87 o
 -10  -1   9     1804.84     1836.61     32.75 o
  -9  -1   9       13.45       21.09      2.76 o
  -8  -1   9     2872.84     2672.25     43.75 o
  -7  -1   9       64.60       70.51      5.71 o
  -6  -1   9     1038.23      970.36     21.37 o
  -5  -1   9       21.15       21.23      2.14 o
  -4  -1   9     1039.52     1053.89     13.38 o
  -3  -1   9       79.64       84.45      2.39 o
  -2  -1   9      744.07      716.72      7.71 o
  -1  -1   9        3.41        5.63      1.09 o
   0  -1   9     4039.35     3909.21     39.62 o
   1  -1   9      110.67      103.95      3.26 o
   2  -1   9     2292.80     2174.43     30.76 o
   3  -1   9        7.91        6.07      1.31 o
   4  -1   9     3133.48     2875.06     49.34 o
   5  -1   9       55.55       60.26      4.42 o
   6  -1   9     1116.73     1141.12     26.70 o
   7  -1   9        0.78        0.93      1.57 o
   8  -1   9      480.78      462.53     13.87 o
   9  -1   9        0.22       -0.11      1.77 o
  10  -1   9      103.44      104.02     13.03 o
  11  -1   9        0.30        0.07      3.54 o
  12  -1   9      298.51      314.11     18.92 o
  13  -1   9       42.68       39.99      8.35 o
 -15   0   9        3.97        4.12      2.98 o
 -14   0   9      657.11      693.01     22.93 o
 -13   0   9        1.40        1.22      2.44 o
 -12   0   9      517.80      504.60     17.06 o
 -11   0   9       45.39       42.22      5.22 o
 -10   0   9      811.52      835.51     17.96 o
  -9   0   9        0.42        2.78      2.74 o
  -8   0   9     1796.96     1708.82     30.02 o
  -7   0   9       15.83       16.80      2.80 o
  -6   0   9      597.77      664.44     11.62 o
  -5   0   9       76.68       82.12      3.41 o
  -4   0   9     2748.34     2659.23     29.77 o
  -3   0   9       90.27      100.97      2.71 o
  -2   0   9     3014.76     3022.18     30.27 o
  -1   0   9      350.13      363.61      5.77 o
   0   0   9     1880.16     1860.44     18.05 o
   1   0   9       85.11       73.40      2.68 o
   2   0   9     1501.68     1448.62     18.13 o
   3   0   9        2.00        4.60      1.46 o
   4   0   9     2463.19     2400.84     37.05 o
   5   0   9        3.33        6.08      2.25 o
   6   0   9     1073.83     1028.48     25.05 o
   7   0   9       12.02        9.79      2.80 o
   8   0   9      196.52      181.41      9.59 o
   9   0   9       25.13       18.46      3.48 o
  10   0   9      619.77      630.61     16.73 o
  11   0   9       55.81       66.21      9.88 o
  12   0   9      409.93      426.70     23.29 o
 -15   1   9       41.76       43.31      5.55 o
 -14   1   9      117.37      120.42      8.90 o
 -13   1   9       19.62       19.76      3.71 o
 -12   1   9      676.78      690.39     16.41 o
 -11   1   9        1.93       -0.05      2.25 o
 -10   1   9      326.67      337.76     13.69 o
  -9   1   9       43.52       51.86      6.52 o
  -8   1   9       33.80       55.87      4.76 o
  -7   1   9       74.77       71.65      4.40 o
  -6   1   9     1794.39     1668.10     25.88 o
  -5   1   9      121.84      120.62      3.31 o
  -4   1   9     1611.39     1605.84     18.51 o
  -3   1   9      252.40      252.66      5.13 o
  -2   1   9     4812.50     4654.62     49.33 o
  -1   1   9        3.19        3.90      0.93 o
   0   1   9        3.10        5.90      1.18 o
   1   1   9      252.15      230.93      4.94 o
   2   1   9     1464.22     1441.16     19.57 o
   3   1   9      326.63      326.87      7.42 o
   4   1   9     3293.83     3191.63     47.89 o
   5   1   9      614.96      581.40     16.79 o
   6   1   9     1082.60     1040.31     25.75 o
   7   1   9      359.06      372.78     12.72 o
   8   1   9     1123.81     1067.19     26.65 o
   9   1   9      329.65      318.99     13.60 o
  10   1   9     1192.59     1250.85     29.67 o
  11   1   9      257.49      272.66     17.98 o
  12   1   9      442.04      435.77     23.95 o
 -14   2   9      352.56      357.15     13.19 o
 -13   2   9       41.21       38.25      4.55 o
 -12   2   9      356.12      366.94     11.08 o
 -11   2   9       41.77       42.03      4.27 o
 -10   2   9      260.40      273.31      8.23 o
  -9   2   9      117.56      105.42      4.93 o
  -8   2   9     1622.80     1494.24     24.43 o
  -7   2   9      201.85      199.54      5.56 o
  -6   2   9     2797.36     2644.52     32.94 o
  -5   2   9      183.16      177.32      4.46 o
  -4   2   9     2736.06     2570.64     29.91 o
  -3   2   9        4.29        5.70      1.17 o
  -2   2   9      479.99      414.56      7.13 o
  -1   2   9        4.84        4.98      1.25 o
   0   2   9     1569.55     1545.86     20.43 o
   1   2   9       85.84       80.00      3.01 o
   2   2   9     1367.84     1347.40     19.48 o
   3   2   9      392.07      383.23      8.44 o
   4   2   9     3332.99     3071.97     46.65 o
   5   2   9      310.07      303.50      8.17 o
   6   2   9      141.16      180.45      9.58 o
   7   2   9      340.78      339.47     16.94 o
   8   2   9      846.55      802.23     22.09 o
   9   2   9      559.13      563.77     17.49 o
  10   2   9     1957.28     1969.20     50.76 o
  11   2   9      212.05      217.74     10.03 o
  12   2   9      239.39      247.28     18.08 o
 -14   3   9      745.53      772.62     17.59 o
 -13   3   9       11.90       11.23      3.45 o
 -12   3   9      892.60      871.23     22.32 o
 -11   3   9       22.00       17.29      3.10 o
 -10   3   9      417.91      407.38      9.71 o
  -9   3   9      123.79      116.48      4.77 o
  -8   3   9     2063.98     1980.36     27.81 o
  -7   3   9      376.90      350.61      8.21 o
  -6   3   9     2964.88     2727.30     37.26 o
  -5   3   9      343.51      341.78      7.33 o
  -4   3   9      441.26      432.29      8.40 o
  -3   3   9        5.75        6.96      1.32 o
  -2   3   9     2574.95     2441.95     29.01 o
  -1   3   9      204.86      197.56      6.83 o
   0   3   9      675.39      701.50     13.48 o
   1   3   9      170.16      173.93      6.78 o
   2   3   9     2193.73     2029.79     29.09 o
   3   3   9       56.51       66.69      4.19 o
   4   3   9       51.10       74.34      8.90 o
   5   3   9        0.28        5.91      2.00 o
   6   3   9      367.37      379.71     12.12 o
   7   3   9       24.75       31.26      4.45 o
   8   3   9     1255.01     1240.20     31.10 o
   9   3   9      180.59      184.26      9.48 o
  10   3   9      355.23      330.63     14.96 o
  11   3   9       25.24       20.50      6.63 o
 -14   4   9      442.59      458.25     15.31 o
 -13   4   9        0.71       -2.78      4.41 o
 -12   4   9      138.77      131.63      7.58 o
 -11   4   9        0.59       -0.49      2.21 o
 -10   4   9      145.51      123.75      8.33 o
  -9   4   9       12.50        9.10      2.21 o
  -8   4   9     1520.12     1439.31     23.98 o
  -7   4   9      284.14      258.69      7.01 o
  -6   4   9     1417.04     1343.98     22.36 o
  -5   4   9      274.61      268.14      9.52 o
  -4   4   9      715.48      667.91     12.36 o
  -3   4   9      282.04      262.00      6.83 o
  -2   4   9     2259.32     2188.95     28.29 o
  -1   4   9      448.41      455.39     11.09 o
   0   4   9     2207.93     2187.38     51.01 o
   1   4   9      434.14      441.81     11.15 o
   2   4   9      366.88      427.33     10.71 o
   3   4   9        8.72       17.38      3.51 o
   4   4   9      507.69      508.55     11.82 o
   5   4   9       38.63       47.73      4.53 o
   6   4   9      124.38      158.75      8.75 o
   7   4   9       31.09       36.01      5.88 o
   8   4   9      592.30      586.98     22.89 o
   9   4   9       67.58       90.66     12.61 o
  10   4   9      639.87      646.98     31.85 o
  11   4   9       12.29        6.05      5.31 o
 -13   5   9        0.22       -0.93      2.30 o
 -12   5   9       38.81       32.17      4.23 o
 -11   5   9        0.59       -1.50      1.96 o
 -10   5   9       93.35       91.05      5.98 o
  -9   5   9       42.24       38.67      4.32 o
  -8   5   9      838.01      809.17     16.68 o
  -7   5   9      185.82      167.67      6.24 o
  -6   5   9      495.66      483.59     12.72 o
  -5   5   9        0.24       -1.52      1.52 o
  -4   5   9      672.52      628.23     12.14 o
  -3   5   9       21.99       21.27      2.41 o
  -2   5   9     1862.29     1845.36     26.96 o
  -1   5   9      426.39      426.00     12.29 o
   0   5   9      763.04      796.18     18.82 o
   1   5   9      107.80      110.55      5.78 o
   2   5   9      362.48      339.67     20.49 o
   3   5   9      137.72      148.12      6.22 o
   4   5   9      746.68      747.40     20.05 o
   5   5   9       52.70       65.87      4.81 o
   6   5   9      526.82      535.73     12.94 o
   7   5   9      261.91      285.61     10.22 o
   8   5   9     1084.13     1041.18     24.35 o
   9   5   9      383.83      403.02     48.05 o
  10   5   9      474.15      480.19     27.12 o
 -13   6   9        7.18        1.63      2.83 o
 -12   6   9      173.47      169.03      8.07 o
 -11   6   9       25.46       19.06      3.58 o
 -10   6   9      601.30      629.90     18.36 o
  -9   6   9       64.09       64.44      5.84 o
  -8   6   9      568.15      550.60     16.28 o
  -7   6   9      102.54       99.36      6.02 o
  -6   6   9      154.05      151.41      7.06 o
  -5   6   9        0.51        1.73      1.75 o
  -4   6   9     1401.19     1373.46     21.93 o
  -3   6   9        6.56        5.98      2.21 o
  -2   6   9     1800.32     1738.83     30.12 o
  -1   6   9      120.74      112.00      6.37 o
   0   6   9      716.26      719.89     17.82 o
   1   6   9        0.88       -1.85      1.85 o
   2   6   9      615.59      642.16     16.37 o
   3   6   9       47.27       44.25      4.52 o
   4   6   9      491.71      542.43     27.32 o
   5   6   9      245.19      256.66     10.76 o
   6   6   9     1007.24     1022.60     26.23 o
   7   6   9      336.48      361.23     12.43 o
   8   6   9      983.70      952.15     39.27 o
   9   6   9      181.04      176.45     16.07 o
  10   6   9      412.58      396.59     24.81 o
 -12   7   9      526.29      564.91     17.77 o
 -11   7   9       47.99       42.00      5.47 o
 -10   7   9       87.32       87.67      7.36 o
  -9   7   9      101.86      101.57     10.43 o
  -8   7   9      521.80      533.08     16.40 o
  -7   7   9       88.58       87.51      6.72 o
  -6   7   9     1146.31     1089.94     23.26 o
  -5   7   9        1.32        0.57      1.85 o
  -4   7   9      756.52      744.42     15.31 o
  -3   7   9      174.66      173.32      6.37 o
  -2   7   9     1914.19     1900.16     42.01 o
  -1   7   9      285.49      277.92      8.46 o
   0   7   9      293.23      300.06     10.36 o
   1   7   9       73.89       71.77      5.68 o
   2   7   9     1198.00     1214.81     26.98 o
   3   7   9      100.02      119.08      9.97 o
   4   7   9      781.48      708.70     39.07 o
   5   7   9      134.61      182.67     21.21 o
   6   7   9      342.11      366.25     13.72 o
   7   7   9       86.92       66.82      8.08 o
   8   7   9      310.74      306.25     14.93 o
   9   7   9       85.90       63.32     12.28 o
 -11   8   9       18.17       15.33      4.24 o
 -10   8   9      343.15      327.15     12.95 o
  -9   8   9       84.95       83.83      6.95 o
  -8   8   9      280.37      278.74     12.64 o
  -7   8   9       57.58       50.36      5.71 o
  -6   8   9      131.68      131.56      7.98 o
  -5   8   9        5.62        2.18      2.14 o
  -4   8   9     1090.93     1098.58     20.70 o
  -3   8   9      470.54      487.67     15.28 o
  -2   8   9      573.85      592.80     17.20 o
  -1   8   9      310.94      326.25     19.48 o
   0   8   9      973.83      988.08     29.11 o
   1   8   9      214.68      206.56      8.84 o
   2   8   9       91.41       81.40      6.05 o
   3   8   9      247.94      260.70     12.90 o
   4   8   9      576.80      606.19     21.63 o
   5   8   9      103.09       89.50      6.43 o
   6   8   9      226.25      251.23     20.00 o
   7   8   9       56.51       80.41     15.33 o
   8   8   9      298.22      301.40     15.23 o
 -10   9   9      260.73      259.32     11.74 o
  -9   9   9       21.76       21.60      4.69 o
  -8   9   9      288.98      289.98     12.13 o
  -7   9   9       11.17        7.22      3.53 o
  -6   9   9      420.86      392.90     15.96 o
  -5   9   9      102.76      111.41      6.55 o
  -4   9   9      380.50      398.34     14.18 o
  -3   9   9      219.05      210.76     10.27 o
  -2   9   9      336.63      328.28     16.03 o
  -1   9   9      265.14      260.45     10.94 o
   0   9   9       38.70       41.53      4.64 o
   1   9   9       21.89       16.13      3.68 o
   2   9   9     1073.34     1116.01     25.99 o
   3   9   9      397.84      421.33     17.68 o
   4   9   9      579.84      603.78     50.91 o
   5   9   9       85.63       84.52      8.45 o
   6   9   9      310.88      355.43     40.11 o
   7   9   9       40.74       43.67     12.24 o
  -9  10   9       66.26       54.38      6.51 o
  -8  10   9      385.26      390.10     14.82 o
  -7  10   9       86.61       72.00      7.31 o
  -6  10   9      496.07      487.96     16.62 o
  -5  10   9       41.49       40.03      4.78 o
  -4  10   9      177.13      183.94      9.77 o
  -3  10   9      132.79      127.16      8.89 o
  -2  10   9      232.91      245.10     14.02 o
  -1  10   9       18.97       15.59      5.58 o
   0  10   9      625.37      629.09     23.04 o
   1  10   9      553.71      604.34     16.94 o
   2  10   9     1291.16     1347.25     30.33 o
   3  10   9       99.34      104.91      9.63 o
   4  10   9      589.07      583.58     22.29 o
   5  10   9       54.38       46.32      7.65 o
  -7  11   9       48.43       42.16      5.87 o
  -6  11   9      133.78      121.18      8.48 o
  -5  11   9       54.49       45.28      9.45 o
  -4  11   9      132.54      147.75      9.02 o
  -3  11   9       90.60       75.49     10.18 o
  -2  11   9      488.37      469.96     16.11 o
  -1  11   9      340.73      352.11     13.87 o
   0  11   9     1645.31     1671.12     46.63 o
   1  11   9       93.64       97.16      9.37 o
   2  11   9      245.24      247.00     10.18 o
   3  11   9      139.90      153.01     15.75 o
   4  11   9      287.67      316.11     26.43 o
  -4  12   9      172.82      184.74     10.21 o
  -3  12   9      107.11      113.96     10.99 o
  -2  12   9      566.20      596.74     19.18 o
  -1  12   9      114.49      102.80     10.62 o
   0  12   9       58.29       44.01      7.20 o
   1  12   9       64.17       76.08     15.14 o
  -3 -17  10        6.43       10.35      5.69 o
  -2 -17  10      161.47      185.43     14.81 o
  -1 -17  10       14.00       26.29      6.07 o
   0 -17  10      642.36      639.37     32.06 o
   1 -17  10       62.02       79.52     11.99 o
   2 -17  10      740.15      719.81     35.40 o
   3 -17  10       19.76       19.00      7.26 o
  -6 -16  10       41.37       26.02      7.34 o
  -5 -16  10        0.26        0.21      4.37 o
  -4 -16  10      540.04      521.08     26.15 o
  -3 -16  10        0.26        0.73      4.44 o
  -2 -16  10      313.57      315.06     19.71 o
  -1 -16  10        1.51       14.62      6.10 o
   0 -16  10      959.30      970.10     41.97 o
   1 -16  10       47.65       54.17     10.34 o
   2 -16  10       39.23       44.02     16.24 o
   3 -16  10        0.01       -2.47      4.16 o
   4 -16  10      364.25      377.10     24.08 o
   5 -16  10        0.41        2.15      4.73 o
  -8 -15  10      621.57      548.78     27.53 o
  -7 -15  10        0.07       -3.20      4.32 o
  -6 -15  10     1044.99     1010.38     39.79 o
  -5 -15  10       28.26       27.63      4.57 o
  -4 -15  10      239.32      217.80     15.83 o
  -3 -15  10       33.42       23.63      7.22 o
  -2 -15  10     1299.35     1330.16     51.67 o
  -1 -15  10       19.18       17.08      6.85 o
   0 -15  10      386.02      424.30     24.26 o
   1 -15  10       16.04       33.57      7.62 o
   2 -15  10      417.95      431.37     25.40 o
   3 -15  10      102.94       95.46     11.90 o
   4 -15  10      567.36      599.86     30.77 o
   5 -15  10       25.92       18.02      6.67 o
   6 -15  10      156.04      142.10     14.18 o
   7 -15  10        0.07       -3.32      3.66 o
  -9 -14  10        1.83        2.23      4.74 o
  -8 -14  10      408.00      416.23     22.80 o
  -7 -14  10        1.66        5.63      5.03 o
  -6 -14  10     1447.93     1313.25     48.77 o
  -5 -14  10        2.12        2.90      4.14 o
  -4 -14  10      967.39      967.49     26.65 o
  -3 -14  10       12.91        2.81      4.96 o
  -2 -14  10      959.58     1034.98     42.35 o
  -1 -14  10        5.06        6.69      5.26 o
   0 -14  10      782.15      826.16     36.53 o
   1 -14  10       67.60       89.20      8.26 o
   2 -14  10      163.72      137.41     13.59 o
   3 -14  10       64.49       71.44     11.11 o
   4 -14  10      570.17      591.99     29.58 o
   5 -14  10        0.51        0.15      3.77 o
   6 -14  10      868.05      825.02     36.61 o
   7 -14  10        0.03       -1.15      3.65 o
   8 -14  10      413.60      391.76     22.63 o
 -10 -13  10      523.99      492.11     19.84 o
  -9 -13  10        3.60        1.80      4.50 o
  -8 -13  10      674.15      585.88     28.23 o
  -7 -13  10       30.43       31.67      7.27 o
  -6 -13  10     1046.19     1010.83     39.72 o
  -5 -13  10       19.80       20.44      4.08 o
  -4 -13  10     1456.91     1400.65     43.24 o
  -3 -13  10       21.71       21.09      4.04 o
  -2 -13  10     1986.36     1550.49     57.09 o
  -1 -13  10        0.55        3.16      4.26 o
   0 -13  10      991.76     1070.77     43.08 o
   1 -13  10        0.02        8.29      3.30 o
   2 -13  10      215.85      226.05     16.46 o
   3 -13  10        0.10        1.61      3.73 o
   4 -13  10      680.12      711.49     32.37 o
   5 -13  10        3.63        3.51      4.28 o
   6 -13  10      737.39      697.67     31.94 o
   7 -13  10        3.02        3.18      3.76 o
   8 -13  10      320.89      324.71     19.78 o
   9 -13  10        2.32        0.37      3.93 o
 -11 -12  10        4.47        2.41      3.92 o
 -10 -12  10       47.26       48.65      7.13 o
  -9 -12  10       34.45       27.16      5.86 o
  -8 -12  10      781.51      734.13     32.52 o
  -7 -12  10       15.35       18.35      5.59 o
  -6 -12  10     1450.90     1372.96     29.75 o
  -5 -12  10       64.26       62.36      5.01 o
  -4 -12  10     2195.47     2205.26     51.91 o
  -3 -12  10       74.87       71.32      5.48 o
  -2 -12  10     1574.86     1538.32    211.50 o
  -1 -12  10       12.02       19.64      4.39 o
   0 -12  10      692.34      718.77     19.24 o
   1 -12  10        1.46       19.40     15.21 o
   2 -12  10      913.63      939.82     29.94 o
   3 -12  10       10.54        9.19      4.13 o
   4 -12  10     1609.47     1641.13     58.62 o
   5 -12  10        5.74        4.39      3.84 o
   6 -12  10      486.43      513.38     25.40 o
   7 -12  10        0.06        4.11      4.04 o
   8 -12  10      393.45      384.73     21.31 o
   9 -12  10        0.41        3.89      3.77 o
  10 -12  10      592.84      579.22     27.68 o
 -12 -11  10      744.13      783.19     41.16 o
 -11 -11  10        0.27       -0.43      3.17 o
 -10 -11  10      207.92      205.13     10.96 o
  -9 -11  10        0.72       -0.07      2.94 o
  -8 -11  10        8.46        6.69      2.83 o
  -7 -11  10        3.73       17.12      3.93 o
  -6 -11  10     1964.57     1979.09     40.66 o
  -5 -11  10       23.62       20.56      3.50 o
  -4 -11  10      620.36      635.47     16.71 o
  -3 -11  10       24.53       21.91      3.22 o
  -2 -11  10     1619.89     1593.16     97.41 o
  -1 -11  10        2.89       -2.19      2.19 o
   0 -11  10      242.21      268.72     13.15 o
   1 -11  10        0.40        3.37      3.77 o
   2 -11  10      658.16      716.00     45.14 o
   3 -11  10        0.66        0.37      5.28 o
   4 -11  10     1076.92     1064.79     41.29 o
   5 -11  10        0.58        0.00      2.69 o
   6 -11  10     1098.51     1128.79     42.99 o
   7 -11  10       12.75       18.84      5.59 o
   8 -11  10     1010.96      988.88     38.96 o
   9 -11  10       10.89        6.50      4.18 o
  10 -11  10     1507.23     1503.55     54.09 o
 -12 -10  10      306.33      291.40     15.21 o
 -11 -10  10        1.13        4.35      3.85 o
 -10 -10  10       36.82       32.30      4.06 o
  -9 -10  10       21.71       16.63      3.73 o
  -8 -10  10     1624.45     1665.30     30.82 o
  -7 -10  10       41.33       40.65      4.40 o
  -6 -10  10     1705.48     1758.14     42.76 o
  -5 -10  10        0.12        1.19      1.90 o
  -4 -10  10     1515.45     1554.76     32.78 o
  -3 -10  10        3.44        5.28      2.53 o
  -2 -10  10       17.07       16.37      4.46 o
  -1 -10  10       71.41       70.65      3.87 o
   0 -10  10     1321.91     1380.86     30.19 o
   1 -10  10       11.23       12.75      6.04 o
   2 -10  10     1158.01     1131.27     32.69 o
   3 -10  10        5.99        4.57      3.46 o
   4 -10  10      818.19      840.34     29.43 o
   5 -10  10        4.25        4.96      3.21 o
   6 -10  10      244.80      253.70     13.00 o
   7 -10  10       36.49       33.02      6.79 o
   8 -10  10      391.52      356.98     19.23 o
   9 -10  10       21.49       17.70      5.11 o
  10 -10  10      606.11      593.13     27.02 o
  11 -10  10        7.94       10.52      4.64 o
 -13  -9  10        0.01       -2.14      2.95 o
 -12  -9  10      674.02      684.22     24.52 o
 -11  -9  10        1.26        4.84      2.96 o
 -10  -9  10      445.48      451.74     12.49 o
  -9  -9  10       18.41       21.37      3.21 o
  -8  -9  10     2213.33     2263.69     34.92 o
  -7  -9  10       36.12       36.39      3.67 o
  -6  -9  10     2405.03     2402.03     35.50 o
  -5  -9  10       19.30       19.09      3.14 o
  -4  -9  10      868.24      939.59     18.24 o
  -3  -9  10       80.98       73.91      4.10 o
  -2  -9  10     3975.95     4140.83     85.27 o
  -1  -9  10       67.39       57.38      3.65 o
   0  -9  10     3876.88     3937.67     63.38 o
   1  -9  10       12.31       12.71      2.63 o
   2  -9  10     1950.65     1814.21     64.48 o
   3  -9  10        4.49        3.61      2.17 o
   4  -9  10      258.69      250.71     11.89 o
   5  -9  10        7.45       16.62      3.46 o
   6  -9  10      183.39      177.69     10.32 o
   7  -9  10       25.75       30.21      5.25 o
   8  -9  10      158.51      157.86     11.96 o
   9  -9  10        1.04       -0.27      3.21 o
  10  -9  10      268.03      252.51     15.77 o
  11  -9  10        7.77        6.11      4.23 o
 -13  -8  10        2.34        1.58      3.48 o
 -12  -8  10      463.60      470.15     19.21 o
 -11  -8  10        0.67       -2.30      2.50 o
 -10  -8  10     1398.32     1384.98     27.43 o
  -9  -8  10       37.59       41.10      4.00 o
  -8  -8  10      752.94      743.07     14.75 o
  -7  -8  10        2.97       19.21      3.30 o
  -6  -8  10     1508.83     1515.96     21.70 o
  -5  -8  10       43.32       46.17      3.62 o
  -4  -8  10      936.66      977.01     20.65 o
  -3  -8  10       44.76       42.94      3.38 o
  -2  -8  10     5689.46     5501.69    127.24 o
  -1  -8  10       44.04       48.61      3.51 o
   0  -8  10     4606.69     4463.73     70.51 o
   1  -8  10        8.10        8.36      1.87 o
   2  -8  10     1741.03     1679.64     34.34 o
   3  -8  10       16.58       13.82      3.89 o
   4  -8  10     1041.96     1050.08     30.21 o
   5  -8  10       19.24       21.87      4.00 o
   6  -8  10      622.01      590.66     20.46 o
   7  -8  10        9.66        3.63      3.17 o
   8  -8  10      333.60      327.11     17.66 o
   9  -8  10        1.49        6.37      3.96 o
  10  -8  10      618.04      629.47     27.28 o
  11  -8  10        2.89        2.98      3.62 o
  12  -8  10      171.18      166.29     12.43 o
 -14  -7  10      312.53      312.49     15.69 o
 -13  -7  10        0.96        1.68      2.97 o
 -12  -7  10      557.50      575.49     17.74 o
 -11  -7  10        0.11       -0.66      2.26 o
 -10  -7  10      323.69      338.02     10.76 o
  -9  -7  10        4.09        6.34      4.01 o
  -8  -7  10      552.27      589.51     12.41 o
  -7  -7  10       95.94       93.10      6.83 o
  -6  -7  10      604.39      628.54     12.34 o
  -5  -7  10       58.43       56.92      3.43 o
  -4  -7  10     1490.11     1536.62     31.02 o
  -3  -7  10       23.00       27.17      3.65 o
  -2  -7  10        9.40       24.99      9.15 o
  -1  -7  10        0.08        0.61      1.27 o
   0  -7  10     1841.85     1801.18     27.25 o
   1  -7  10       12.86       15.47      2.31 o
   2  -7  10      648.99      687.01     16.80 o
   3  -7  10       35.29       45.34      7.19 o
   4  -7  10     2345.00     2439.95     65.42 o
   5  -7  10       31.66       31.70      4.64 o
   6  -7  10     1151.43     1121.50     33.01 o
   7  -7  10       16.32       11.83      3.81 o
   8  -7  10      535.11      514.65     23.12 o
   9  -7  10        3.49        2.32      3.31 o
  10  -7  10      932.28      855.45     33.52 o
  11  -7  10       10.93        7.39      3.99 o
  12  -7  10      159.82      146.20     11.94 o
 -14  -6  10      259.77      271.66     24.83 o
 -13  -6  10        0.12       -2.21      3.54 o
 -12  -6  10     1226.05     1225.57     28.92 o
 -11  -6  10        0.66        2.07      3.08 o
 -10  -6  10      964.16      966.38     20.72 o
  -9  -6  10        2.02        1.35      1.92 o
  -8  -6  10      864.93      840.05     15.74 o
  -7  -6  10       77.89       78.20      5.90 o
  -6  -6  10      810.60      795.55     13.47 o
  -5  -6  10        0.23       -0.35      0.94 o
  -4  -6  10       53.51       44.68      2.59 o
  -3  -6  10       11.33       11.57      2.03 o
  -2  -6  10     1471.20     1499.15     24.12 o
  -1  -6  10        4.80        8.80      1.92 o
   0  -6  10     1296.71     1284.40     19.08 o
   1  -6  10       59.08       56.52      3.53 o
   2  -6  10     2182.94     2285.14     34.92 o
   3  -6  10       10.40       11.81      2.43 o
   4  -6  10      419.38      467.24     14.08 o
   5  -6  10       15.93       18.38      3.03 o
   6  -6  10      974.77      899.98     26.77 o
   7  -6  10       29.11       34.26      4.54 o
   8  -6  10     1209.09     1117.40     32.01 o
   9  -6  10       12.66       10.05      3.44 o
  10  -6  10      331.59      309.86     17.11 o
  11  -6  10       35.95       33.67      6.66 o
  12  -6  10      308.54      308.96     17.55 o
 -14  -5  10      779.86      846.92     27.88 o
 -13  -5  10        0.00        1.68      2.73 o
 -12  -5  10     1058.82     1107.88     26.61 o
 -11  -5  10        3.79        6.02      2.95 o
 -10  -5  10      511.19      533.01     16.96 o
  -9  -5  10        1.22        3.30      3.15 o
  -8  -5  10      955.64      899.44     18.55 o
  -7  -5  10        1.02        0.08      1.30 o
  -6  -5  10     2927.76     2755.39     58.99 o
  -5  -5  10       93.86       87.64      3.11 o
  -4  -5  10      760.86      793.96     11.78 o
  -3  -5  10      110.01      110.54      4.78 o
  -2  -5  10     3398.30     3323.78     40.40 o
  -1  -5  10      161.61      164.24      5.18 o
   0  -5  10     7808.25     7635.81     95.72 o
   1  -5  10      144.91      148.53      4.84 o
   2  -5  10     2032.77     1941.90     28.28 o
   3  -5  10        1.11        2.25      1.93 o
   4  -5  10     3627.69     3459.68     60.04 o
   5  -5  10       49.97       48.66      3.95 o
   6  -5  10     1162.11     1041.35     29.96 o
   7  -5  10       34.91       39.28      4.96 o
   8  -5  10       92.83       87.91      6.81 o
   9  -5  10       12.31       10.31      5.63 o
  10  -5  10      574.84      572.52     30.19 o
  11  -5  10       46.47       54.09      8.01 o
  12  -5  10      242.25      263.35     16.38 o
 -14  -4  10      667.70      709.77     24.56 o
 -13  -4  10        7.26        5.03      3.59 o
 -12  -4  10      857.15      878.40     22.40 o
 -11  -4  10        0.75        1.77      2.14 o
 -10  -4  10      891.21      928.88     19.85 o
  -9  -4  10       15.72       20.53      2.72 o
  -8  -4  10     1958.80     1895.68     33.11 o
  -7  -4  10       88.44       91.79      4.44 o
  -6  -4  10     1078.47     1073.27     16.68 o
  -5  -4  10      125.93      104.03      3.28 o
  -4  -4  10     1213.92     1194.20     16.17 o
  -3  -4  10       77.00       69.48      2.63 o
  -2  -4  10     3666.01     3444.29     34.95 o
  -1  -4  10      231.18      223.75      5.02 o
   0  -4  10     5025.34     4766.81     57.94 o
   1  -4  10       16.13       17.42      1.59 o
   2  -4  10     1951.27     1846.56     27.04 o
   3  -4  10        0.22       -0.22      1.20 o
   4  -4  10     2186.75     2072.84     38.07 o
   5  -4  10       97.45      103.92      5.73 o
   6  -4  10     1057.75      951.29     26.69 o
   7  -4  10       47.65       45.82      4.46 o
   8  -4  10      723.61      658.72     21.76 o
   9  -4  10       41.21       41.33      5.46 o
  10  -4  10      539.19      520.13     19.00 o
  11  -4  10       46.58       52.49      8.15 o
  12  -4  10      420.02      440.99     22.40 o
 -15  -3  10        0.05       -0.49      2.99 o
 -14  -3  10      235.37      248.71     17.84 o
 -13  -3  10        7.54        5.30      3.21 o
 -12  -3  10      708.80      729.61     19.56 o
 -11  -3  10       21.32       21.85      3.75 o
 -10  -3  10     1872.46     1934.69     34.61 o
  -9  -3  10       38.09       33.02      5.61 o
  -8  -3  10     3093.79     3058.52     55.49 o
  -7  -3  10       51.44       47.74      5.32 o
  -6  -3  10     1334.19     1365.72     20.12 o
  -5  -3  10       50.95       45.16      2.62 o
  -4  -3  10      419.19      419.66      7.02 o
  -3  -3  10       13.20       13.38      1.36 o
  -2  -3  10      919.41      931.33     11.08 o
  -1  -3  10       99.74      107.46      3.41 o
   0  -3  10      759.57      714.91     11.35 o
   1  -3  10       50.29       47.35      2.47 o
   2  -3  10      513.91      479.91     10.41 o
   3  -3  10        1.62        2.34      1.29 o
   4  -3  10      742.60      681.87     21.71 o
   5  -3  10      226.89      221.99      8.73 o
   6  -3  10      763.13      691.28     18.35 o
   7  -3  10       94.41       85.91      6.48 o
   8  -3  10      747.72      746.22     19.20 o
   9  -3  10       37.32       41.68      5.65 o
  10  -3  10      622.78      614.99     40.45 o
  11  -3  10       19.39       19.56      5.61 o
  12  -3  10       15.33       18.31      6.10 o
 -15  -2  10        0.21       -2.06      2.78 o
 -14  -2  10       16.91       17.59      4.46 o
 -13  -2  10        3.22        5.13      2.96 o
 -12  -2  10     1229.85     1328.72     29.72 o
 -11  -2  10      111.77      113.83      6.82 o
 -10  -2  10      746.74      754.36     16.94 o
  -9  -2  10       99.32      109.75      5.95 o
  -8  -2  10     1447.95     1425.78     26.18 o
  -7  -2  10       80.62       88.38      6.11 o
  -6  -2  10     3465.92     3282.45     39.57 o
  -5  -2  10       14.47       25.53      2.32 o
  -4  -2  10      416.13      521.73      8.05 o
  -3  -2  10       79.43       88.07      3.52 o
  -2  -2  10     3022.49     2995.43     29.81 o
  -1  -2  10      108.00      107.67      3.20 o
   0  -2  10      408.45      404.70      7.63 o
   1  -2  10       22.68       23.58      1.90 o
   2  -2  10      688.43      679.62     12.20 o
   3  -2  10      200.28      200.27      5.51 o
   4  -2  10     1079.22     1038.94     29.13 o
   5  -2  10      549.59      507.33     15.03 o
   6  -2  10     1197.35     1146.36     27.25 o
   7  -2  10      116.61      109.53      7.40 o
   8  -2  10      913.40      894.43     22.50 o
   9  -2  10       59.45       66.79      8.28 o
  10  -2  10      178.50      186.09     11.60 o
  11  -2  10       14.94       13.35      5.40 o
  12  -2  10       62.78       71.70     10.44 o
 -15  -1  10        0.19       -1.62      4.99 o
 -14  -1  10       72.69       79.01      8.35 o
 -13  -1  10       22.40       19.79      4.43 o
 -12  -1  10      137.15      128.60      7.52 o
 -11  -1  10      141.33      158.84      7.87 o
 -10  -1  10      849.65      827.47     18.13 o
  -9  -1  10       34.81       38.51      3.73 o
  -8  -1  10     1589.78     1484.35     27.07 o
  -7  -1  10       34.48       33.42      3.10 o
  -6  -1  10      191.51      271.78      6.47 o
  -5  -1  10       28.62       31.53      2.34 o
  -4  -1  10     1833.60     1764.68     20.96 o
  -3  -1  10      229.69      208.50      4.19 o
  -2  -1  10     1902.07     1764.22     21.55 o
  -1  -1  10      334.37      322.25      5.69 o
   0  -1  10     7845.76     7501.32     82.73 o
   1  -1  10       52.22       57.13      2.73 o
   2  -1  10      243.51      251.98      7.13 o
   3  -1  10      586.87      583.47     12.55 o
   4  -1  10     1773.87     1670.68     30.90 o
   5  -1  10      703.13      701.06     22.95 o
   6  -1  10     2164.84     2069.03     44.67 o
   7  -1  10      246.79      254.61     10.11 o
   8  -1  10     1476.27     1426.18     38.06 o
   9  -1  10      115.80      117.22      8.54 o
  10  -1  10      635.22      643.71     29.28 o
  11  -1  10       69.40       70.86     10.25 o
 -14   0  10      193.24      191.69      9.75 o
 -13   0  10        5.36        8.08      3.09 o
 -12   0  10      619.69      649.38     16.01 o
 -11   0  10       53.47       54.09      5.29 o
 -10   0  10      229.76      212.57      7.35 o
  -9   0  10        0.08        1.16      1.54 o
  -8   0  10      405.47      420.89     10.01 o
  -7   0  10        2.52        1.34      2.22 o
  -6   0  10      947.96      872.22     14.16 o
  -5   0  10       67.51       67.63      3.23 o
  -4   0  10     1646.68     1519.29     17.33 o
  -3   0  10      120.61      115.13      3.69 o
  -2   0  10     5202.38     4765.03     53.98 o
  -1   0  10       75.10       79.09      3.27 o
   0   0  10       46.45       55.00      3.48 o
   1   0  10       44.81       38.50      2.26 o
   2   0  10      907.76      872.11     14.14 o
   3   0  10      166.44      171.44      5.87 o
   4   0  10     1940.42     1897.84     34.51 o
   5   0  10      228.07      226.32     11.81 o
   6   0  10     3949.64     3721.46     75.01 o
   7   0  10       55.89       52.09     11.73 o
   8   0  10      694.18      674.30     19.28 o
   9   0  10       62.16       67.40      6.70 o
  10   0  10      329.31      330.74     13.00 o
  11   0  10       60.34       56.36      9.46 o
  12   0  10      538.97      577.39     28.96 o
 -14   1  10      287.77      308.48     12.46 o
 -13   1  10       12.80       10.43      3.40 o
 -12   1  10      874.07      889.16     19.69 o
 -11   1  10        3.60        3.54      2.48 o
 -10   1  10      831.44      819.74     17.82 o
  -9   1  10        0.77       -1.70      1.70 o
  -8   1  10      868.31      873.98     19.17 o
  -7   1  10       92.33       75.26      4.26 o
  -6   1  10     2170.90     2023.75     25.69 o
  -5   1  10      152.34      141.08      3.91 o
  -4   1  10     2163.43     1935.52     23.61 o
  -3   1  10      171.75      171.84      4.63 o
  -2   1  10      356.84      346.48      6.48 o
  -1   1  10       76.70       53.07      3.31 o
   0   1  10      209.00      227.16      6.00 o
   1   1  10        1.73        2.98      1.12 o
   2   1  10      136.16      160.39      4.36 o
   3   1  10       35.19       39.71      3.74 o
   4   1  10     2223.84     2087.56     38.01 o
   5   1  10       25.94       29.35      3.97 o
   6   1  10      581.24      608.35     21.50 o
   7   1  10       17.92       20.68      4.02 o
   8   1  10      286.58      291.42     11.75 o
   9   1  10        0.57        3.43      4.40 o
  10   1  10      566.38      592.12     37.67 o
  11   1  10       51.78       42.17      8.78 o
 -14   2  10      321.23      331.17     12.87 o
 -13   2  10      106.47      114.94      7.59 o
 -12   2  10      674.20      670.10     16.27 o
 -11   2  10       36.73       40.64      4.34 o
 -10   2  10      550.73      533.06     13.37 o
  -9   2  10       14.79       15.37      3.21 o
  -8   2  10     1329.00     1273.27     19.64 o
  -7   2  10      102.43       92.31      3.97 o
  -6   2  10     2330.65     2188.53     31.60 o
  -5   2  10      121.64      113.19      3.99 o
  -4   2  10     1771.42     1669.59     24.97 o
  -3   2  10      107.79      104.72      3.45 o
  -2   2  10      485.67      485.28      9.46 o
  -1   2  10      226.39      242.92      7.40 o
   0   2  10     1462.27     1539.93     25.19 o
   1   2  10       87.68       89.03      4.29 o
   2   2  10      896.34      920.92     15.24 o
   3   2  10      338.36      323.70      9.12 o
   4   2  10      905.48      900.03     17.34 o
   5   2  10       21.69       29.95      4.07 o
   6   2  10      291.56      340.41     12.78 o
   7   2  10       53.03       76.93     10.10 o
   8   2  10      170.63      189.89     10.71 o
   9   2  10       53.24       68.61     12.71 o
  10   2  10      531.68      544.39     20.06 o
  11   2  10       55.88       57.82     10.04 o
 -14   3  10      714.30      774.58     20.14 o
 -13   3  10       95.24       91.77      5.61 o
 -12   3  10      235.13      219.26      8.21 o
 -11   3  10       30.53       25.66      3.29 o
 -10   3  10      216.62      217.31      6.97 o
  -9   3  10       40.99       41.17      3.56 o
  -8   3  10      568.33      573.27     12.48 o
  -7   3  10       70.98       66.34      4.31 o
  -6   3  10     1766.79     1645.33     24.70 o
  -5   3  10       68.12       59.51      3.68 o
  -4   3  10     1759.86     1679.37     25.10 o
  -3   3  10      102.42      100.55      3.61 o
  -2   3  10     2307.71     2198.35     31.14 o
  -1   3  10      120.84      117.36      5.32 o
   0   3  10     1170.93     1232.35     23.59 o
   1   3  10      374.89      366.98      9.81 o
   2   3  10     1107.73     1176.09     20.86 o
   3   3  10      314.05      335.50     10.17 o
   4   3  10      524.63      568.18     12.74 o
   5   3  10      428.21      434.23     10.82 o
   6   3  10     1029.72     1021.54     23.88 o
   7   3  10      134.32      132.38      9.95 o
   8   3  10      326.69      341.97     24.40 o
   9   3  10      157.19      157.65     12.56 o
  10   3  10      677.34      654.81     32.30 o
  11   3  10      348.05      344.87     22.49 o
 -13   4  10       38.50       30.87      4.82 o
 -12   4  10      205.78      206.30      9.71 o
 -11   4  10       26.32       23.13      4.69 o
 -10   4  10      277.67      278.33     10.95 o
  -9   4  10       43.96       39.85      4.07 o
  -8   4  10     1197.27     1202.03     19.68 o
  -7   4  10       40.34       38.27      3.56 o
  -6   4  10     1587.59     1509.64     28.78 o
  -5   4  10      128.27      115.45      4.83 o
  -4   4  10      411.41      382.52      9.67 o
  -3   4  10      196.10      190.14      5.90 o
  -2   4  10     1463.48     1414.78     23.10 o
  -1   4  10      149.39      132.00      8.54 o
   0   4  10     2051.54     2090.31     40.91 o
   1   4  10      171.80      181.00      9.55 o
   2   4  10      845.83      849.89     18.28 o
   3   4  10      167.53      184.03     14.01 o
   4   4  10     1320.17     1300.91     41.28 o
   5   4  10      158.31      189.07     16.56 o
   6   4  10      213.62      236.37      7.97 o
   7   4  10       80.09       82.21      7.52 o
   8   4  10      599.97      608.56     19.82 o
   9   4  10      220.41      234.61     28.06 o
  10   4  10     1119.40     1158.39     48.43 o
 -13   5  10       25.34       20.61      3.96 o
 -12   5  10      319.33      310.71     11.05 o
 -11   5  10       22.11       20.31      3.66 o
 -10   5  10      558.96      586.76     15.45 o
  -9   5  10       38.79       29.88      4.54 o
  -8   5  10      155.62      158.87      8.35 o
  -7   5  10       50.24       54.29      4.65 o
  -6   5  10      368.80      333.89     10.54 o
  -5   5  10      269.99      258.73      7.42 o
  -4   5  10      716.62      693.47     16.17 o
  -3   5  10      464.53      482.71     10.95 o
  -2   5  10      810.99      786.45     16.15 o
  -1   5  10      362.46      357.92     11.16 o
   0   5  10     1627.95     1645.07     33.80 o
   1   5  10      371.32      384.31     11.71 o
   2   5  10      505.93      529.56     13.03 o
   3   5  10      144.59      190.41     20.33 o
   4   5  10      893.74      905.71     33.99 o
   5   5  10       22.73       35.66      4.68 o
   6   5  10      603.54      639.05     16.05 o
   7   5  10       14.86       20.21     15.05 o
   8   5  10      375.30      345.35     38.38 o
   9   5  10       82.65       76.76     11.93 o
 -12   6  10      525.46      520.81     17.06 o
 -11   6  10       32.75       26.71      4.75 o
 -10   6  10      130.57      117.34      7.79 o
  -9   6  10       10.55        8.97      3.31 o
  -8   6  10       83.07       77.40      6.41 o
  -7   6  10       46.53       44.02      5.38 o
  -6   6  10      179.64      165.81      7.56 o
  -5   6  10      369.27      352.79      9.84 o
  -4   6  10       34.77       28.40      3.35 o
  -3   6  10       87.79       84.50      6.21 o
  -2   6  10      976.40      959.20     23.14 o
  -1   6  10      403.60      411.49     12.33 o
   0   6  10     1116.50     1170.08     28.82 o
   1   6  10      215.27      216.24     10.07 o
   2   6  10      807.10      816.70     28.69 o
   3   6  10      185.64      212.36     17.69 o
   4   6  10      268.74      291.25     25.00 o
   5   6  10       59.70       81.82      7.93 o
   6   6  10      231.47      244.26     10.77 o
   7   6  10       12.48       14.19      5.24 o
   8   6  10      131.11      137.83      9.49 o
   9   6  10       81.60       66.09     11.63 o
 -11   7  10       17.40        8.02      3.61 o
 -10   7  10       82.05       67.98      6.89 o
  -9   7  10       12.49       10.79      3.78 o
  -8   7  10      371.63      381.04     13.78 o
  -7   7  10       31.83       28.93      5.04 o
  -6   7  10      328.03      328.96     12.29 o
  -5   7  10        8.38        5.03      2.20 o
  -4   7  10      133.57      112.58      6.95 o
  -3   7  10       13.34       15.55      3.69 o
  -2   7  10     1464.01     1516.68     34.99 o
  -1   7  10       35.52       36.28      4.22 o
   0   7  10      755.73      776.41     19.46 o
   1   7  10      123.44      122.98      7.05 o
   2   7  10      175.55      178.64      8.09 o
   3   7  10        9.53       15.77     10.83 o
   4   7  10      300.89      322.31     17.18 o
   5   7  10       95.24      116.82     13.86 o
   6   7  10      198.38      197.43      9.93 o
   7   7  10       72.95       55.75      7.65 o
   8   7  10      212.78      182.62     21.30 o
 -10   8  10      540.77      537.44     21.84 o
  -9   8  10       30.24       28.81      4.95 o
  -8   8  10      354.01      367.74     13.84 o
  -7   8  10      158.85      159.74      8.99 o
  -6   8  10      509.91      492.57     16.07 o
  -5   8  10       84.53       90.50      6.01 o
  -4   8  10     1177.39     1200.18     34.57 o
  -3   8  10        2.64        3.60      3.00 o
  -2   8  10     1029.24     1047.61     32.30 o
  -1   8  10       69.47       77.79      7.68 o
   0   8  10      654.95      676.29     17.79 o
   1   8  10       16.93        6.59      3.60 o
   2   8  10       10.05       16.36      3.60 o
   3   8  10      153.32      156.68     10.59 o
   4   8  10     1063.51     1139.70     34.12 o
   5   8  10      134.66      144.77     14.59 o
   6   8  10      291.32      333.94     13.48 o
   7   8  10       99.41      120.84     14.85 o
  -9   9  10       59.60       53.94      7.17 o
  -8   9  10      612.58      607.92     32.98 o
  -7   9  10      199.77      195.30     10.24 o
  -6   9  10      624.17      606.80     18.75 o
  -5   9  10      116.01      122.56      8.33 o
  -4   9  10      304.57      298.76     25.98 o
  -3   9  10      109.91      109.76      7.78 o
  -2   9  10      588.08      553.46     54.97 o
  -1   9  10      236.87      244.49     12.96 o
   0   9  10      125.39      123.10      9.70 o
   1   9  10      279.66      305.06     11.32 o
   2   9  10     1960.84     2168.06     44.35 o
   3   9  10      368.73      396.61     33.10 o
   4   9  10      399.32      407.91     24.07 o
   5   9  10      268.78      312.81     15.12 o
   6   9  10      291.50      323.75     26.65 o
  -8  10  10      165.62      150.36      9.48 o
  -7  10  10       95.84       86.81      7.71 o
  -6  10  10      115.31       98.98      8.07 o
  -5  10  10       35.99       27.59      5.16 o
  -4  10  10      146.29      129.66     16.63 o
  -3  10  10      109.00      108.73      9.67 o
  -2  10  10      282.17      284.85     20.01 o
  -1  10  10      367.36      355.20     21.90 o
   0  10  10     1040.73     1092.09     43.34 o
   1  10  10      480.86      496.83     19.89 o
   2  10  10      221.30      224.48     12.67 o
   3  10  10      260.81      251.52     23.86 o
   4  10  10      648.05      696.25     40.60 o
  -5  11  10       24.92       18.48      5.56 o
  -4  11  10       95.00       76.57     11.73 o
  -3  11  10       77.28       65.43      8.87 o
  -2  11  10      329.92      328.36     16.39 o
  -1  11  10      102.82      108.94     10.09 o
   0  11  10      227.86      210.36     12.93 o
   1  11  10        5.06        0.20      3.38 o
  -3 -17  11       75.53       60.04     10.33 o
  -2 -17  11      264.93      270.49     18.31 o
  -1 -17  11       93.40       72.76     11.84 o
   0 -17  11      700.29      679.87     33.56 o
   1 -17  11      166.56      181.58     15.77 o
  -6 -16  11      819.29      800.89     32.81 o
  -5 -16  11       19.27       26.79      6.72 o
  -4 -16  11     1407.61     1407.98     53.38 o
  -3 -16  11       23.74       20.94      7.07 o
  -2 -16  11      330.73      324.26     20.51 o
  -1 -16  11        7.66       -2.36      4.88 o
   0 -16  11      598.54      634.90     31.95 o
   1 -16  11        1.57        3.21      5.19 o
   2 -16  11      375.69      386.83     23.73 o
   3 -16  11       23.36       26.85      8.15 o
   4 -16  11      374.01      382.49     24.18 o
   5 -16  11        0.06       -2.39      3.92 o
  -7 -15  11       30.43       28.55      7.24 o
  -6 -15  11     1468.36     1411.82     51.51 o
  -5 -15  11        4.94        3.57      3.08 o
  -4 -15  11      345.86      329.99     19.91 o
  -3 -15  11        7.00        6.81      5.25 o
  -2 -15  11      463.46      459.47     24.79 o
  -1 -15  11        2.02        9.69      5.09 o
   0 -15  11      826.27      868.37     38.48 o
   1 -15  11       58.93       74.23     11.54 o
   2 -15  11      584.43      642.28     29.81 o
   3 -15  11      129.03      116.22     13.04 o
   4 -15  11      103.47      102.65     12.43 o
   5 -15  11        1.20        0.43      4.19 o
   6 -15  11      444.65      437.17     25.56 o
  -9 -14  11       16.04        5.90      6.10 o
  -8 -14  11      203.67      181.12     14.57 o
  -7 -14  11       12.46       11.33      5.54 o
  -6 -14  11      911.07      835.07     34.56 o
  -5 -14  11        0.72        2.80      2.93 o
  -4 -14  11      675.02      638.47     19.65 o
  -3 -14  11        9.28        8.89      5.38 o
  -2 -14  11     1090.91     1093.59     44.59 o
  -1 -14  11       42.38       55.93      9.40 o
   0 -14  11     1516.43     1585.86     59.55 o
   1 -14  11        3.47        9.32      8.94 o
   2 -14  11      153.89      132.24     13.96 o
   3 -14  11        2.41       -1.37      4.21 o
   4 -14  11      382.69      387.79     23.27 o
   5 -14  11        1.96        2.00      4.43 o
   6 -14  11     1177.96     1091.29     45.10 o
   7 -14  11        0.70        2.47      4.19 o
 -10 -13  11      352.27      371.12     22.21 o
  -9 -13  11       19.33        7.16      4.19 o
  -8 -13  11      232.76      232.38     16.13 o
  -6 -13  11       26.29       16.84      6.13 o
  -5 -13  11        8.45        8.07      3.35 o
  -4 -13  11      920.03      889.17     24.95 o
  -3 -13  11       11.41       17.55      7.60 o
  -2 -13  11     1319.34     1303.96     50.07 o
  -1 -13  11       17.99       27.30      7.30 o
   0 -13  11     1978.23     2074.83     72.85 o
   1 -13  11        1.41       10.97      8.89 o
   2 -13  11      310.90      309.37     20.09 o
   3 -13  11       18.27       13.34      5.60 o
   4 -13  11      587.55      584.63     28.94 o
   5 -13  11       12.12       12.86      5.67 o
   6 -13  11      763.38      761.36     34.44 o
   7 -13  11        1.41       -1.08      3.74 o
   8 -13  11      329.73      302.87     19.33 o
 -11 -12  11       15.04       19.83      5.14 o
 -10 -12  11      494.72      486.88     19.40 o
  -9 -12  11        0.23       11.15      4.76 o
  -8 -12  11       40.78       15.30      5.74 o
  -7 -12  11        4.00        7.18      4.58 o
  -6 -12  11      711.76      754.26     21.52 o
  -5 -12  11        1.71        2.25      2.77 o
  -4 -12  11     1506.68     1532.37     33.06 o
  -3 -12  11        5.59        4.45      2.39 o
  -2 -12  11     1537.48     1477.66     65.08 o
  -1 -12  11        0.52       15.75      4.46 o
   0 -12  11      261.40      287.13     15.00 o
   1 -12  11        8.10       12.98      3.15 o
   2 -12  11      237.94      262.76     17.12 o
   3 -12  11        0.81       -1.06      3.34 o
   4 -12  11      858.92      843.23     36.13 o
   5 -12  11        0.34        0.11      3.47 o
   6 -12  11      705.03      735.74     32.95 o
   7 -12  11        0.05        2.14      3.76 o
   8 -12  11      231.51      204.32     15.39 o
   9 -12  11        4.06        3.12      3.95 o
 -12 -11  11     1751.25     1797.13     72.51 o
 -11 -11  11       25.18       16.75      5.02 o
 -10 -11  11     1230.67     1206.67     28.38 o
  -9 -11  11       50.11       46.20      6.68 o
  -8 -11  11      139.33      126.12     11.70 o
  -7 -11  11      138.73       35.33      6.76 o
  -6 -11  11     2550.16     2556.39     50.31 o
  -5 -11  11       10.47       14.46      5.89 o
  -4 -11  11     1598.43     1588.56     33.80 o
  -3 -11  11       17.40        9.95      2.62 o
  -2 -11  11     1116.16     1129.68     79.35 o
  -1 -11  11        4.97        1.58      3.38 o
   0 -11  11      642.92      681.58     18.55 o
   1 -11  11        3.84       11.41      2.90 o
   2 -11  11      875.68      908.32     54.91 o
   3 -11  11        3.18        4.18      3.04 o
   4 -11  11      711.58      730.26     25.31 o
   5 -11  11        0.15       -0.27      3.15 o
   6 -11  11      316.01      315.95     18.99 o
   7 -11  11       13.50        7.74      4.20 o
   8 -11  11      147.87      138.56     12.41 o
   9 -11  11        0.34        3.75      3.97 o
  10 -11  11      245.40      262.04     17.38 o
 -12 -10  11      927.95      944.88     30.87 o
 -11 -10  11        8.17       13.21      6.19 o
 -10 -10  11      666.90      672.69     18.96 o
  -9 -10  11       68.06       48.77      5.31 o
  -8 -10  11     1316.41     1333.19     29.07 o
  -7 -10  11       50.92       53.90      6.96 o
  -6 -10  11      975.14      954.91     31.50 o
  -5 -10  11        0.11        3.40      4.08 o
  -4 -10  11     1311.69     1313.49     33.40 o
  -3 -10  11       14.16        7.88      3.73 o
  -2 -10  11      158.77      165.23      8.40 o
  -1 -10  11        6.13        9.21      4.07 o
   0 -10  11     5194.00     5470.27    160.66 o
   1 -10  11       10.21        8.93      3.37 o
   2 -10  11     1716.86     1733.53     58.62 o
   3 -10  11        8.03       10.80      6.35 o
   4 -10  11     1006.62      986.70     30.28 o
   5 -10  11        0.32        1.21      2.71 o
   6 -10  11      213.96      204.62     11.84 o
   7 -10  11        5.44        2.14      3.40 o
   8 -10  11      122.74      121.46     11.34 o
   9 -10  11        5.05        7.02      4.34 o
  10 -10  11      219.20      225.14     15.65 o
 -13  -9  11        0.56       -0.90      3.12 o
 -12  -9  11     1072.37     1068.32     33.32 o
 -11  -9  11        5.54        4.81      3.41 o
 -10  -9  11      361.37      362.76     11.13 o
  -9  -9  11        6.67        9.57      2.50 o
  -8  -9  11       77.45       87.71      7.64 o
  -7  -9  11       70.65       63.44      4.61 o
  -6  -9  11      533.86      542.72     12.35 o
  -5  -9  11      149.37      153.45      6.03 o
  -4  -9  11      221.44      235.98      7.49 o
  -3  -9  11        2.44        8.17      2.80 o
  -2  -9  11     5167.18     5253.77    117.90 o
  -1  -9  11       18.74       20.67      2.86 o
   0  -9  11      974.03     1026.76     23.91 o
   1  -9  11       16.96       16.81      3.52 o
   2  -9  11     1478.43     1446.86     31.20 o
   3  -9  11       12.47       17.26      3.41 o
   4  -9  11      482.50      478.80     18.19 o
   5  -9  11       12.81       14.09      3.69 o
   6  -9  11     1532.18     1499.70     52.74 o
   7  -9  11       40.05       42.20      7.57 o
   8  -9  11      516.51      499.65     24.19 o
   9  -9  11      118.17      120.07     11.10 o
  10  -9  11      223.92      212.86     14.98 o
  11  -9  11       52.10       52.09      8.47 o
 -13  -8  11        5.99        2.79      3.97 o
 -12  -8  11      346.74      341.50     16.20 o
 -11  -8  11        2.44       -2.45      2.45 o
 -10  -8  11      829.05      826.61     21.51 o
  -9  -8  11        3.98        7.17      2.27 o
  -8  -8  11      501.30      492.38     11.22 o
  -7  -8  11      260.49      273.33     14.99 o
  -6  -8  11     1180.08     1130.35     25.54 o
  -5  -8  11      192.41      185.07      9.24 o
  -4  -8  11     2415.59     2402.55     39.57 o
  -3  -8  11       16.01       19.03      2.63 o
  -2  -8  11     1152.12     1160.35     24.39 o
  -1  -8  11       54.69       52.36      4.10 o
   0  -8  11     2487.48     2510.26     42.56 o
   1  -8  11       29.32       29.70      3.66 o
   2  -8  11      574.45      551.87     14.97 o
   3  -8  11       23.55       27.84      4.69 o
   4  -8  11     2398.95     2245.74     56.10 o
   5  -8  11       34.05       38.96      5.56 o
   6  -8  11      696.61      663.55     22.68 o
   7  -8  11       68.65       61.59      7.88 o
   8  -8  11      257.55      237.17     15.16 o
   9  -8  11      126.99      122.69     11.01 o
  10  -8  11      844.15      793.18     32.93 o
  11  -8  11       45.84       48.11      8.20 o
 -13  -7  11        3.42        6.26      3.82 o
 -12  -7  11     1146.97     1160.38     73.64 o
 -11  -7  11        0.95        3.79      2.78 o
 -10  -7  11      890.89      899.17     23.00 o
  -9  -7  11        3.65        7.18      3.33 o
  -8  -7  11      738.25      761.51     18.68 o
  -7  -7  11      144.55      140.63      6.47 o
  -6  -7  11     1432.23     1399.21     24.72 o
  -5  -7  11        8.89        7.40      2.03 o
  -4  -7  11     3343.96     3295.42     52.35 o
  -3  -7  11        1.08        0.18      1.56 o
  -2  -7  11     1524.92     1567.49     28.30 o
  -1  -7  11       48.30       47.78      3.13 o
   0  -7  11     1476.71     1438.17     21.33 o
   1  -7  11       33.55       29.97      2.96 o
   2  -7  11     2868.34     2782.65     53.34 o
   3  -7  11       91.39       85.83      9.73 o
   4  -7  11     1771.42     1693.45     50.43 o
   5  -7  11       40.25       36.42      5.49 o
   6  -7  11     1365.88     1253.03     45.13 o
   7  -7  11       42.91       35.67      6.77 o
   8  -7  11      381.75      344.00     18.52 o
   9  -7  11       16.47       20.21      5.46 o
  10  -7  11      166.98      153.32     12.22 o
  11  -7  11        0.55        1.02      3.50 o
 -14  -6  11      870.98      974.24     31.20 o
 -13  -6  11        1.83        5.30      3.43 o
 -12  -6  11     1345.01     1384.70     38.68 o
 -11  -6  11        2.77        1.30      2.67 o
 -10  -6  11     1016.10     1028.43     21.77 o
  -9  -6  11        3.77        8.18      4.31 o
  -8  -6  11      220.67      231.02      7.01 o
  -7  -6  11       17.19       18.99      2.89 o
  -6  -6  11      779.97      820.26     15.09 o
  -5  -6  11       46.68       43.65      3.29 o
  -4  -6  11      814.78      797.95     31.12 o
  -3  -6  11       23.02       19.05      2.43 o
  -2  -6  11      317.80      347.43      8.34 o
  -1  -6  11        0.72        2.40      1.35 o
[truncated: 142,447 more chars]
